# Supplementary material for: Metabolome and transcriptome analyses reveal changes of rapeseed in response to ABA signal during early seedling development
Source: BMC Plant Biol. 2024 Apr 5;24:245. doi: 10.1186/s12870-024-04918-8 (PMC11000593; doi:10.1186/s12870-024-04918-8)
Supplement: Supplementary file 7 — Supplementary Material 7 [file 12870_2024_4918_MOESM7_ESM.xlsx]

## Sheet: Sheet1
Table S1 The detail information of DEMs.
ID	Metabolite	Metab ID	Significant	Regulate	KEGG Compound ID	Adducts	Formula	Fragmentation Score	Theoretical Fragmentation Score	KEGG Compound First Category	KEGG Compound Second Category	KEGG Pathway ID	KEGG Pathway First Category	KEGG Pathway Second Category	HMDB Superclass	HMDB Class	HMDB Subclass	KEGG Pathway Description
neg_15	(±)Abscisic Acid	metab_9054	yes	up	-	M-H, M+FA-H, M+Cl, 2M-H	C15H20O4	80.2	-	-	-	-	-	-	-	-	-	-
neg_1541	Lippioside I	metab_10578	yes	down	-	M-H, M+Na-2H	C25H30O13	-	62	-	-	-	-	-	Lipids and lipid-like molecules	Prenol lipids	Terpene glycosides	-
neg_1610	N-[4'-hydroxy-(E)-cinnamoyl]-L-aspartic acid	metab_10647	yes	down	-	M-H2O-H, M-H	C13H13NO6	-	57.6	-	-	-	-	-	Organic acids and derivatives	Carboxylic acids and derivatives	Amino acids, peptides, and analogues	-
neg_1639	CAY10500	metab_10676	yes	down	-	M+Na-2H, M+Cl	C32H32F3N3O2	66.7	-	-	-	-	-	-	-	-	-	-
neg_1885	(6S)-6-beta-hydroxy-1,4,5,6-tetrahydronicotinamide-adenine dinucleotide	metab_10922	yes	up	C04856	M-H2O-H	C21H31N7O15P2	-	68.7	-	-	-	-	-	Nucleosides, nucleotides, and analogues	Purine nucleotides	Purine nucleotide sugars	-
neg_1909	3,4,5-trihydroxy-6-(2-hydroxyethoxy)oxane-2-carboxylic acid	metab_10946	yes	down	-	2M-H	C8H14O8	-	73.3	-	-	-	-	-	Organic oxygen compounds	Organooxygen compounds	Carbohydrates and carbohydrate conjugates	-
neg_191	(±)12,13-DiHOME	metab_9230	yes	up	-	M-H, 2M-H, M+Cl	C18H34O4	67.5	-	-	-	-	-	-	-	-	-	-
neg_1920	2-[(6-carboxy-3,4,5-trihydroxyoxan-2-yl)oxy]-3-hydroxybutanedioic acid	metab_10957	yes	up	-	M-H	C10H14O12	-	55.8	-	-	-	-	-	Organic oxygen compounds	Organooxygen compounds	Carbohydrates and carbohydrate conjugates	-
neg_1927	Deoxyinosine	metab_10964	yes	down	C05512	3M-H	C10H12N4O4	-	52.1	-	-	map01100;map00230	Metabolism;Metabolism	Global and overview maps;Nucleotide metabolism	Nucleosides, nucleotides, and analogues	Purine nucleosides	Purine 2'-deoxyribonucleosides	Metabolic pathways;Purine metabolism
neg_1948	Glucoerucin	metab_10985	yes	up	C08409	M+FA-H	C12H23NO9S3	-	85.5	-	-	map01210;map01110;map00966	Metabolism;Metabolism;Metabolism	Global and overview maps;Global and overview maps;Biosynthesis of other secondary metabolites	Organic oxygen compounds	Organooxygen compounds	Carbohydrates and carbohydrate conjugates	2-Oxocarboxylic acid metabolism;Biosynthesis of secondary metabolites;Glucosinolate biosynthesis
neg_1973	Pyroglutamic acid	metab_11010	yes	up	C01879;C02237	M-H	C5H7NO3	-	90.3	Peptides;-	Amino acids;-	map00480	Metabolism	Metabolism of other amino acids	Organic acids and derivatives	Carboxylic acids and derivatives	Amino acids, peptides, and analogues	Glutathione metabolism
neg_2027	Melibiose	metab_11064	yes	down	C05402;C05400	M+Cl	C12H22O11	-	94.2	Carbohydrates;-	Oligosaccharides;-	map02010;map00052	Environmental Information Processing;Metabolism	Membrane transport;Carbohydrate metabolism	Organic oxygen compounds	Organooxygen compounds	Carbohydrates and carbohydrate conjugates	ABC transporters;Galactose metabolism
neg_2168	Serylisoleucine	metab_11204	yes	down	-	M-H	C9H18N2O4	-	66.7	-	-	-	-	-	Organic acids and derivatives	Carboxylic acids and derivatives	Amino acids, peptides, and analogues	-
neg_2474	D-Urobilin	metab_11509	yes	down	C05795	M+K-2H	C33H40N4O6	-	61.1	-	-	map01100;map01110;map00860	Metabolism;Metabolism;Metabolism	Global and overview maps;Global and overview maps;Metabolism of cofactors and vitamins	Organoheterocyclic compounds	Tetrapyrroles and derivatives	Bilirubins	Metabolic pathways;Biosynthesis of secondary metabolites;Porphyrin and chlorophyll metabolism
neg_2741	Glycocholic acid	metab_11776	yes	up	C01921	M+K-2H	C26H43NO6	-	55.8	Steroids	24-Carbon atoms	map01100	Metabolism	Global and overview maps	Lipids and lipid-like molecules	Steroids and steroid derivatives	Bile acids, alcohols and derivatives	Metabolic pathways
neg_2956	1-[(2,5-Dimethylphenyl)azo]-2-naphthalenol	metab_11990	yes	up	-	M+FA-H	C18H16N2O	-	57.3	-	-	-	-	-	Benzenoids	Naphthalenes	Naphthols and derivatives	-
neg_3058	Lepidimoic acid	metab_12092	yes	up	-	M-H2O-H	C12H18O10	-	89.8	-	-	-	-	-	Organic oxygen compounds	Organooxygen compounds	Carbohydrates and carbohydrate conjugates	-
neg_3077	6,11-Dihydroxy-2,2-dimethylpyrano[3,2-c]xanthen-7(2H)-one	metab_12111	yes	up	-	M+FA-H	C18H14O5	-	64.7	-	-	-	-	-	Organoheterocyclic compounds	Benzopyrans	1-benzopyrans	-
neg_3171	Lithocholyltaurine	metab_12205	yes	down	C02592	M+Cl	C26H45NO5S	-	72.6	-	-	-	-	-	Lipids and lipid-like molecules	Steroids and steroid derivatives	Bile acids, alcohols and derivatives	-
neg_3206	Disialyllactose	metab_12240	yes	down	-	M-H	C34H56N2O27	-	60	-	-	-	-	-	Organic oxygen compounds	Organooxygen compounds	Carbohydrates and carbohydrate conjugates	-
neg_3275	Eriocitrin	metab_12309	yes	down	C09732	M-H2O-H	C27H32O15	-	55.7	-	-	-	-	-	Benzenoids	Naphthalenes	Phenylnaphthalenes	-
neg_3372	11-Hydroxy-9-tridecenoic acid	metab_12406	yes	down	-	M+FA-H	C13H24O3	-	57.5	-	-	-	-	-	Lipids and lipid-like molecules	Fatty Acyls	Fatty acids and conjugates	-
neg_3469	1-O-p-Coumaroyl-(b-D-glucose 6-O-sulfate)	metab_12503	yes	down	-	M-H	C15H18O11S	-	60	-	-	-	-	-	Phenylpropanoids and polyketides	Cinnamic acids and derivatives	Hydroxycinnamic acids and derivatives	-
neg_3564	Curdione	metab_12598	yes	up	C17493	M+FA-H	C15H24O2	-	91.9	-	-	-	-	-	Lipids and lipid-like molecules	Prenol lipids	Sesquiterpenoids	-
neg_3615	Neocnidilide	metab_12649	yes	up	C17002	M+FA-H	C12H18O2	-	79.1	-	-	-	-	-	Organoheterocyclic compounds	Isobenzofurans	Not Available	-
neg_3621	2-Carboxy-4-dodecanolide	metab_12655	yes	up	-	M-H2O-H	C13H22O4	-	64.8	-	-	-	-	-	Organoheterocyclic compounds	Lactones	Gamma butyrolactones	-
neg_3656	N-lactoyl-Tryptophan	metab_12690	yes	down	-	2M-H	C14H16N2O4	-	71.6	-	-	-	-	-	Organic acids and derivatives	Carboxylic acids and derivatives	Amino acids, peptides, and analogues	-
neg_3800	B-D-Xylopyranosyl-(1->4)-a-L-rhamnopyranosyl-(1->2)-L-arabinose	metab_12834	yes	up	-	M-H2O-H	C16H28O13	-	91.9	-	-	-	-	-	Organic oxygen compounds	Organooxygen compounds	Carbohydrates and carbohydrate conjugates	-
neg_3830	7-hydroxy-6-(3-oxobut-1-en-1-yl)-2H-chromen-2-one	metab_12864	yes	up	-	M+Na-2H	C13H10O4	-	53.7	-	-	-	-	-	Phenylpropanoids and polyketides	Coumarins and derivatives	Hydroxycoumarins	-
neg_3841	18-Hydroxycortisol	metab_12875	yes	up	-	M-H2O-H	C21H30O6	-	60.3	-	-	-	-	-	Lipids and lipid-like molecules	Steroids and steroid derivatives	Hydroxysteroids	-
neg_3856	Limonexic acid	metab_12890	yes	down	-	M+Na-2H	C26H30O10	-	73.9	-	-	-	-	-	Lipids and lipid-like molecules	Prenol lipids	Triterpenoids	-
neg_3862	12,13-DHOME	metab_12896	yes	up	C14829	M+FA-H	C18H34O4	-	64.9	-	-	map00591	Metabolism	Lipid metabolism	Lipids and lipid-like molecules	Fatty Acyls	Fatty acids and conjugates	Linoleic acid metabolism
neg_3924	PE(DiMe(9,3)/MonoMe(11,5))	metab_12958	yes	down	-	M-H	C44H76NO10P	-	92.9	-	-	-	-	-	Lipids and lipid-like molecules	Glycerophospholipids	Glycerophosphoethanolamines	-
neg_3936	MG(0:0/14:1(9Z)/0:0)	metab_12970	yes	up	-	M-H2O-H	C17H32O4	-	67.3	-	-	-	-	-	Lipids and lipid-like molecules	Glycerolipids	Monoradylglycerols	-
neg_4104	11(R)-HEDE	metab_13136	yes	up	-	M-H	C20H36O3	76.2	-	-	-	-	-	-	-	-	-	-
neg_4134	6-Epi-7-isocucurbic acid glucoside	metab_13165	yes	up	-	2M+FA-H	C18H30O8	-	79.2	-	-	-	-	-	Lipids and lipid-like molecules	Fatty Acyls	Fatty acyl glycosides	-
neg_4427	3-(Acetyloxy)-2-hydroxypropyl octadecanoate	metab_13452	yes	up	-	M+FA-H	C23H44O5	-	54.9	-	-	-	-	-	Lipids and lipid-like molecules	Glycerolipids	Diradylglycerols	-
neg_4623	N-Palmitoylsphingosine	metab_13621	yes	down	C00195	M+FA-H	C34H67NO3	-	81.6	-	-	map01100;map00600;map04933	Metabolism;Metabolism;Human Diseases	Global and overview maps;Lipid metabolism;Endocrine and metabolic diseases	Lipids and lipid-like molecules	Sphingolipids	Ceramides	Metabolic pathways;Sphingolipid metabolism;AGE-RAGE signaling pathway in diabetic complications
neg_4716	PS(18:1(9Z)/18:1(9Z))	metab_13714	yes	down	-	M-H	C42H78NO10P	-	69.6	-	-	-	-	-	Lipids and lipid-like molecules	Glycerophospholipids	Glycerophosphoserines	-
neg_5078	Pregnanediol-3-glucuronide	metab_14061	yes	up	C03033	M+Cl	C27H44O8	-	68.1	-	-	map01100;map00040	Metabolism;Metabolism	Global and overview maps;Carbohydrate metabolism	Lipids and lipid-like molecules	Steroids and steroid derivatives	Steroidal glycosides	Metabolic pathways;Pentose and glucuronate interconversions
neg_5091	PE(16:0/18:1(11Z))	metab_14074	yes	up	-	M+K-2H	C39H76NO8P	-	53.8	-	-	-	-	-	Lipids and lipid-like molecules	Glycerophospholipids	Glycerophosphoethanolamines	-
neg_511	S-(PGA1)-glutathione	metab_9550	yes	up	C11304	M-H2O-H, M-H	C30H49N3O10S	-	51.8	-	-	-	-	-	Organic acids and derivatives	Carboxylic acids and derivatives	Amino acids, peptides, and analogues	-
neg_5246	(3b,4b,11b,14b)-11-Ethoxy-3,4-epoxy-14-hydroxy-12-cyathen-15-al 14-xyloside	metab_14204	yes	up	-	M+Cl	C27H42O8	-	53.5	-	-	-	-	-	Lipids and lipid-like molecules	Prenol lipids	Diterpenoids	-
neg_5409	PS(18:1(11Z)/20:4(8Z,11Z,14Z,17Z))	metab_14358	yes	up	-	M+Cl	C44H76NO10P	-	62.1	-	-	-	-	-	Lipids and lipid-like molecules	Glycerophospholipids	Glycerophosphoserines	-
neg_5563	N-Undecylbenzenesulfonic acid	metab_14504	yes	down	-	M-H	C17H28O3S	-	60.5	-	-	-	-	-	Benzenoids	Benzene and substituted derivatives	Benzenesulfonic acids and derivatives	-
neg_56	L-Glutamine	metab_9095	yes	up	C00064	M-H, 2M-H, M-H2O-H	C5H10N2O3	65.6	-	Peptides	Amino acids	map01100;map00630;map00220;map00230;map02010;map00910;map01230;map00240;map00250;map00970	Metabolism;Metabolism;Metabolism;Metabolism;Environmental Information Processing;Metabolism;Metabolism;Metabolism;Metabolism;Genetic Information Processing	Global and overview maps;Carbohydrate metabolism;Amino acid metabolism;Nucleotide metabolism;Membrane transport;Energy metabolism;Global and overview maps;Nucleotide metabolism;Amino acid metabolism;Translation	Organic acids and derivatives	Carboxylic acids and derivatives	Amino acids, peptides, and analogues	Metabolic pathways;Glyoxylate and dicarboxylate metabolism;Arginine biosynthesis;Purine metabolism;ABC transporters;Nitrogen metabolism;Biosynthesis of amino acids;Pyrimidine metabolism;Alanine, aspartate and glutamate metabolism;Aminoacyl-tRNA biosynthesis
neg_5691	Gingerglycolipid C	metab_14627	yes	up	-	M+FA-H	C33H60O14	-	77.7	-	-	-	-	-	Lipids and lipid-like molecules	Glycerolipids	Glycosylglycerols	-
neg_5755	Pisumsaponin II	metab_14687	yes	down	-	M+Cl	C48H76O18	-	53.8	-	-	-	-	-	Lipids and lipid-like molecules	Prenol lipids	Terpene glycosides	-
neg_5756	Isoachifolidiene	metab_14688	yes	down	-	M+Na-2H	C20H24O5	-	53.4	-	-	-	-	-	Lipids and lipid-like molecules	Fatty Acyls	Fatty acid esters	-
neg_5810	Polyporusterone B	metab_14741	yes	up	-	M+FA-H	C28H44O6	-	90.2	-	-	-	-	-	Lipids and lipid-like molecules	Steroids and steroid derivatives	Bile acids, alcohols and derivatives	-
neg_5945	LysoPC(16:1(9Z)/0:0)	metab_14875	yes	down	C04230	M+Cl	C24H48NO7P	-	75.8	Lipids	Phospholipids	map00564	Metabolism	Lipid metabolism	Lipids and lipid-like molecules	Glycerophospholipids	Glycerophosphocholines	Glycerophospholipid metabolism
neg_6020	Blumealactone C	metab_14949	yes	down	-	M+Na-2H	C17H24O6	-	64.5	-	-	-	-	-	Lipids and lipid-like molecules	Prenol lipids	Terpene lactones	-
neg_6056	3-Oxotetradecanoic acid	metab_14985	yes	down	-	M-H	C14H26O3	-	59	-	-	-	-	-	Lipids and lipid-like molecules	Fatty Acyls	Fatty acids and conjugates	-
neg_6084	PS(15:0/22:6(4Z,7Z,10Z,13Z,16Z,19Z))	metab_15013	yes	down	-	M+Cl	C43H72NO10P	-	57.7	-	-	-	-	-	Lipids and lipid-like molecules	Glycerophospholipids	Glycerophosphoserines	-
neg_6116	3'-Hydroxy-T2-triol	metab_15045	yes	up	-	M+FA-H	C20H30O8	-	66.3	-	-	-	-	-	Lipids and lipid-like molecules	Prenol lipids	Sesquiterpenoids	-
neg_6117	Pogostol	metab_15046	yes	up	-	M+FA-H	C15H26O	-	72.8	-	-	-	-	-	Lipids and lipid-like molecules	Prenol lipids	Sesquiterpenoids	-
neg_6186	5,6-epoxy,18R-HEPE	metab_15115	yes	up	C18175	M+Cl	C20H28O4	-	60.4	-	-	-	-	-	Lipids and lipid-like molecules	Fatty Acyls	Fatty alcohols	-
neg_6187	Estriol-16-Glucuronide	metab_15116	yes	up	C05504	M-H2O-H	C24H32O9	-	76	-	-	-	-	-	Lipids and lipid-like molecules	Steroids and steroid derivatives	Steroidal glycosides	-
neg_6223	Valdiate	metab_15152	yes	down	-	M-H	C17H26O5	-	59.1	-	-	-	-	-	Lipids and lipid-like molecules	Prenol lipids	Monoterpenoids	-
neg_6268	Cysteinyl-Valine	metab_15197	yes	up	-	2M-H	C8H16N2O3S	-	52.8	-	-	-	-	-	Organic acids and derivatives	Carboxylic acids and derivatives	Amino acids, peptides, and analogues	-
neg_6270	5,7-Megastigmadien-9-ol glucoside	metab_15199	yes	up	-	M+Na-2H	C19H32O6	-	50.6	-	-	-	-	-	Lipids and lipid-like molecules	Fatty Acyls	Fatty acyl glycosides	-
neg_6278	FA(18:1(OH3))	metab_15207	yes	up	-	M+Cl	C18H34O5	51.9	-	-	-	-	-	-	-	-	-	-
neg_6289	Xi-7-Hydroxyhexadecanedioic acid	metab_15218	yes	up	-	M-H2O-H	C16H30O5	-	97.5	-	-	-	-	-	Lipids and lipid-like molecules	Fatty Acyls	Fatty acids and conjugates	-
neg_6343	12-Oxo-2,3-dinor-10,15-phytodienoic acid	metab_15272	yes	up	-	M-H	C16H24O3	69.6	-	-	-	-	-	-	Lipids and lipid-like molecules	Fatty Acyls	Eicosanoids	-
neg_6395	Corchorifatty acid D	metab_15324	yes	up	-	M-H	C18H28O4	-	72.7	-	-	-	-	-	Lipids and lipid-like molecules	Fatty Acyls	Lineolic acids and derivatives	-
neg_6399	Epilubimin	metab_15328	yes	up	-	M+FA-H	C15H24O2	-	83.1	-	-	-	-	-	Lipids and lipid-like molecules	Prenol lipids	Sesquiterpenoids	-
neg_64	Stachyose	metab_9103	yes	down	C01613	M+Cl, M+FA-H, M-H	C24H42O21	65.4	-	-	-	map00052	Metabolism	Carbohydrate metabolism	Organic oxygen compounds	Organooxygen compounds	Carbohydrates and carbohydrate conjugates	Galactose metabolism
neg_6451	Arborine	metab_15380	yes	down	C10642	M+Na-2H	C16H14N2O	-	92.6	-	-	-	-	-	Organoheterocyclic compounds	Diazanaphthalenes	Benzodiazines	-
neg_6634	(-)-11-Hydroxy-9,15,16-trioxooctadecanoic acid	metab_15563	yes	up	-	M-H2O-H	C18H30O6	-	97.2	-	-	-	-	-	Lipids and lipid-like molecules	Fatty Acyls	Fatty acids and conjugates	-
neg_6855	NPC	metab_15784	yes	down	C16543	M+K-2H	C28H30N4O6	-	81.7	-	-	-	-	-	Alkaloids and derivatives	Camptothecins	Not Available	-
neg_6896	1,2-Dimethoxy-13-methyl-[1,3]benzodioxolo[5,6-c]phenanthridine	metab_15825	yes	down	-	M+Na-2H	C21H17NO4	-	51.5	-	-	-	-	-	Organoheterocyclic compounds	Quinolines and derivatives	Benzoquinolines	-
neg_7010	Neurotensin 11-13	metab_15939	yes	up	-	M-H	C21H33N3O5	-	69	-	-	-	-	-	Organic acids and derivatives	Carboxylic acids and derivatives	Amino acids, peptides, and analogues	-
neg_7105	9-Hydroxy-4-methoxypsoralen 9-glucoside	metab_16034	yes	up	-	M-H	C18H18O10	-	64.6	-	-	-	-	-	Phenylpropanoids and polyketides	Coumarins and derivatives	Coumarin glycosides	-
neg_7110	Blumenol C O-[apiosyl-(1->6)-glucoside]	metab_16039	yes	up	-	M+FA-H	C24H40O11	-	50.9	-	-	-	-	-	Lipids and lipid-like molecules	Fatty Acyls	Fatty acyl glycosides	-
neg_7207	Methylimidazole acetaldehyde	metab_16136	yes	up	C05827	M+Cl	C6H8N2O	-	56.5	-	-	map00340	Metabolism	Amino acid metabolism	Organoheterocyclic compounds	Azoles	Imidazoles	Histidine metabolism
neg_7237	[6]-Gingerdiol 3-acetate	metab_16166	yes	up	-	M+Na-2H	C19H30O5	-	74	-	-	-	-	-	Lipids and lipid-like molecules	Fatty Acyls	Fatty alcohol esters	-
neg_7566	5-Hydroxy-2-(5-methyl-1-oxo-4-hexenyl)benzofuran	metab_16495	yes	up	-	M+Cl	C15H16O3	-	52.5	-	-	-	-	-	Organoheterocyclic compounds	Benzofurans	Not Available	-
neg_7665	Norfluoxetine glucuronide	metab_16594	yes	down	-	M+FA-H	C22H24F3NO7	-	56.9	-	-	-	-	-	Organic oxygen compounds	Organooxygen compounds	Carbohydrates and carbohydrate conjugates	-
neg_7994	Hibiscitrin	metab_16922	yes	up	-	M-H2O-H	C21H20O14	-	52.9	-	-	-	-	-	Benzenoids	Benzene and substituted derivatives	Methoxybenzenes	-
neg_8035	Eremopetasidione	metab_16963	yes	up	-	M+FA-H	C14H20O3	-	53.6	-	-	-	-	-	Lipids and lipid-like molecules	Prenol lipids	Sesquiterpenoids	-
neg_8303	HMBOA-Glc	metab_17231	yes	down	-	M-H2O-H	C15H19NO9	-	72.1	-	-	-	-	-	Organic oxygen compounds	Organooxygen compounds	Carbohydrates and carbohydrate conjugates	-
neg_8591	Raphanusamic acid	metab_17519	yes	up	-	2M-H	C4H5NO2S2	-	74.6	-	-	-	-	-	Organic acids and derivatives	Carboxylic acids and derivatives	Amino acids, peptides, and analogues	-
neg_8610	Gamma-Glutamylphenylalanine	metab_17538	yes	up	-	M-H	C14H18N2O5	-	67.4	-	-	-	-	-	Organic acids and derivatives	Carboxylic acids and derivatives	Amino acids, peptides, and analogues	-
neg_8822	Cellobiose	metab_17750	yes	down	C06422;C00185	M+FA-H	C12H22O11	-	71.2	-;Carbohydrates	-;Oligosaccharides	map01100;map00500;map02010	Metabolism;Metabolism;Environmental Information Processing	Global and overview maps;Carbohydrate metabolism;Membrane transport	Organic oxygen compounds	Organooxygen compounds	Carbohydrates and carbohydrate conjugates	Metabolic pathways;Starch and sucrose metabolism;ABC transporters
neg_8825	(S)-a-Amino-2,5-dihydro-5-oxo-4-isoxazolepropanoic acid N2-glucoside	metab_17753	yes	down	-	M-H	C12H18N2O9	-	54.4	-	-	-	-	-	Organic oxygen compounds	Organooxygen compounds	Carbohydrates and carbohydrate conjugates	-
neg_8832	Prolylglycine	metab_17760	yes	up	-	M-H	C7H12N2O3	-	93.3	-	-	-	-	-	Organic acids and derivatives	Carboxylic acids and derivatives	Amino acids, peptides, and analogues	-
neg_8836	N-Deisopropyl-fluvastatin	metab_17764	yes	down	-	M+Cl	C21H20FNO4	-	60	-	-	-	-	-	Organoheterocyclic compounds	Pyrroles	Substituted pyrroles	-
neg_8842	Ala-Val-OH	metab_17770	yes	up	-	M-H	C13H16N2O6	63.7	-	-	-	-	-	-	-	-	-	-
neg_8885	DTDP-D-glucose	metab_17813	yes	up	C00842	M-H	C16H26N2O16P2	-	60.9	-	-	-	-	-	Nucleosides, nucleotides, and analogues	Pyrimidine nucleotides	Pyrimidine nucleotide sugars	-
neg_9034	Cysteinyl-Proline	metab_17961	yes	up	-	M+FA-H	C8H14N2O3S	-	54.8	-	-	-	-	-	Organic acids and derivatives	Carboxylic acids and derivatives	Amino acids, peptides, and analogues	-
neg_91	Alkaloid RC	metab_9130	yes	down	-	M-H, M+FA-H, M+Cl	C26H29NO11	-	57.8	-	-	-	-	-	Alkaloids and derivatives	Rhoeadine alkaloids	Not Available	-
neg_957	Capsicum annuum Fluorescent chlorophyll catabolite	metab_9996	yes	up	-	M+Cl, M+FA-H	C35H40N4O7	-	73.8	-	-	-	-	-	Organoheterocyclic compounds	Tetrapyrroles and derivatives	Not Available	-
pos_1	(+)-Abscisic Acid	metab_0	yes	up	C06082	M+H-H2O, 2M+Na, 2M+NH4, 2M+H, M+K, M+H, M+Na, M+NH4, M+H-2H2O	C15H20O4	72.3	-	-	-	map01100;map00906;map01110;map04075	Metabolism;Metabolism;Metabolism;Environmental Information Processing	Global and overview maps;Metabolism of terpenoids and polyketides;Global and overview maps;Signal transduction	-	-	-	Metabolic pathways;Carotenoid biosynthesis;Biosynthesis of secondary metabolites;Plant hormone signal transduction
pos_1445	Cynaratriol	metab_1444	yes	up	-	M+H-H2O, M+NH4	C15H22O5	-	68.9	-	-	-	-	-	Lipids and lipid-like molecules	Prenol lipids	Terpene lactones	-
pos_1478	Scytalone	metab_1477	yes	down	C00779	M+H-H2O, M+H	C10H10O4	83	-	-	-	-	-	-	-	-	-	-
pos_1497	Hydroxytyrosol 1-O-glucoside	metab_1496	yes	down	-	M+Na, 2M+K	C14H20O8	-	56.3	-	-	-	-	-	Organic oxygen compounds	Organooxygen compounds	Carbohydrates and carbohydrate conjugates	-
pos_1637	D-(+)-Cellobiose	metab_1636	yes	down	C06422	M+H-H2O, M+Na	C12H22O11	55.7	-	-	-	-	-	-	-	-	-	-
pos_1717	(R)-(+)-2-Pyrrolidone-5-carboxylic acid	metab_1716	yes	up	C02237	M+H, M+NH4	C5H7NO3	90.3	-	-	-	-	-	-	-	-	-	-
pos_21	12-OPDA	metab_20	yes	up	C01226	M+H, 2M+Na, M+K, M+NH4, M+Na, M+H-H2O	C18H28O3	75.3	-	-	-	map01100;map00592;map01110	Metabolism;Metabolism;Metabolism	Global and overview maps;Lipid metabolism;Global and overview maps	-	-	-	Metabolic pathways;alpha-Linolenic acid metabolism;Biosynthesis of secondary metabolites
pos_2184	1-Palmitoylglycerophosphoinositol	metab_2183	yes	up	-	M+H-2H2O, M+Na	C25H49O12P	-	51.2	-	-	-	-	-	Lipids and lipid-like molecules	Glycerophospholipids	Glycerophosphoinositols	-
pos_2268	Cer(t18:0/16:0(2OH))	metab_2266	yes	up	-	M+H, M+Na	C34H69NO5	75	-	-	-	-	-	-	-	-	-	-
pos_23	Nepetaside	metab_22	yes	down	-	M+H-H2O, M+NH4, M+Na, M+K, M+H, M+H-2H2O	C16H26O8	-	53.2	-	-	-	-	-	Lipids and lipid-like molecules	Prenol lipids	Terpene glycosides	-
pos_2321	Cer(d16:1(4E)/22:0(2OH))	metab_2318	yes	up	-	M+H, M+Na	C38H75NO4	55.8	-	-	-	-	-	-	-	-	-	-
pos_2400	4-Amino-3-hydroxybutyrate	metab_2397	yes	up	-	M+H-H2O	C4H9NO3	-	80.9	-	-	-	-	-	Organic acids and derivatives	Carboxylic acids and derivatives	Amino acids, peptides, and analogues	-
pos_2461	2,5-Diaminopyrimidine nucleoside triphosphate	metab_2458	yes	up	C05923	M+ACN+Na	C9H18N5O14P3	-	51.6	-	-	map01100;map00790	Metabolism;Metabolism	Global and overview maps;Metabolism of cofactors and vitamins	Organic oxygen compounds	Organooxygen compounds	Carbohydrates and carbohydrate conjugates	Metabolic pathways;Folate biosynthesis
pos_2522	2-{[hydroxy(2,3,4-trimethoxyphenyl)methylidene]amino}acetic acid	metab_2518	yes	up	-	M+ACN+H	C12H15NO6	-	52.9	-	-	-	-	-	Benzenoids	Benzene and substituted derivatives	Benzoic acids and derivatives	-
pos_2950	Lacto-n-fucopentaose I	metab_2946	yes	down	-	M+H-H2O	C32H55NO25	-	65.5	-	-	-	-	-	Organic oxygen compounds	Organooxygen compounds	Carbohydrates and carbohydrate conjugates	-
pos_2970	4-Phosphopantothenoylcysteine	metab_2966	yes	down	-	M+NH4	C12H23N2O9PS	-	59	-	-	-	-	-	-	-	-	-
pos_3038	Kaempferol	metab_3034	yes	down	C05903	M+H	C15H10O6	52.4	-	-	-	map01100;map00941;map01110;map00944	Metabolism;Metabolism;Metabolism;Metabolism	Global and overview maps;Biosynthesis of other secondary metabolites;Global and overview maps;Biosynthesis of other secondary metabolites	Phenylpropanoids and polyketides	Flavonoids	Flavones	Metabolic pathways;Flavonoid biosynthesis;Biosynthesis of secondary metabolites;Flavone and flavonol biosynthesis
pos_3155	(R,S)-Norlaudanosoline	metab_3148	yes	up	C06350	M+NH4	C16H17NO4	-	56	-	-	-	-	-	Organoheterocyclic compounds	Isoquinolines and derivatives	Benzylisoquinolines	-
pos_3372	1-Methoxy-1H-indole-3-carboxaldehyde	metab_3363	yes	up	-	M+H	C10H9NO2	55.8	-	-	-	-	-	-	Organoheterocyclic compounds	Indoles and derivatives	Indoles	-
pos_343	Sorbitan laurate	metab_342	yes	up	-	M+H-2H2O, M+2Na-H, M+H-H2O	C18H34O6	-	58.4	-	-	-	-	-	Lipids and lipid-like molecules	Fatty Acyls	Fatty acid esters	-
pos_3445	Zanthodioline	metab_3436	yes	up	-	M+2Na-H	C16H19NO5	-	56.2	-	-	-	-	-	Organoheterocyclic compounds	Quinolines and derivatives	Quinolones and derivatives	-
pos_3455	Armillarin	metab_3446	yes	down	-	M+NH4	C24H30O6	-	53.8	-	-	-	-	-	Lipids and lipid-like molecules	Prenol lipids	Sesquiterpenoids	-
pos_3483	3-Hydroxytetradecanedioic acid	metab_3474	yes	down	-	M+H-2H2O	C14H26O5	-	69.3	-	-	-	-	-	Lipids and lipid-like molecules	Fatty Acyls	Fatty acids and conjugates	-
pos_355	Lactapiperanol C	metab_354	yes	up	-	M+H-2H2O, M+Na, M+H-H2O	C16H26O4	-	93.7	-	-	-	-	-	Lipids and lipid-like molecules	Prenol lipids	Diterpenoids	-
pos_3685	Germacrone-13-al	metab_3676	yes	up	-	M+CH3OH+H	C15H20O2	-	86.7	-	-	-	-	-	Lipids and lipid-like molecules	Prenol lipids	Sesquiterpenoids	-
pos_3705	9,10-epoxy-13-hydroxy-11-octadecenoic acid	metab_3696	yes	up	-	M+H	C18H32O4	61.2	-	-	-	-	-	-	-	-	-	-
pos_3734	Sterebin E	metab_3725	yes	up	-	M+NH4	C20H34O4	-	84	-	-	-	-	-	Lipids and lipid-like molecules	Prenol lipids	Diterpenoids	-
pos_3889	5,10-Pentadecadien-1-ol	metab_3880	yes	up	-	M+Na	C15H28O	-	71.5	-	-	-	-	-	Lipids and lipid-like molecules	Fatty Acyls	Fatty alcohols	-
pos_3904	SOLIDAGENONE	metab_3895	yes	up	-	M+H	C20H28O3	50.8	-	-	-	-	-	-	-	-	-	-
pos_3926	Isofucosterol glucoside	metab_3917	yes	down	-	M+ACN+H	C35H58O6	-	98.1	-	-	-	-	-	Lipids and lipid-like molecules	Steroids and steroid derivatives	Stigmastanes and derivatives	-
pos_3957	6-[5]-ladderane-1-hexanol	metab_3948	yes	up	-	M+H	C18H28O	66.7	-	-	-	-	-	-	-	-	-	-
pos_3963	Nerolidyl acetate	metab_3954	yes	up	-	M+Na	C17H28O2	-	92.8	-	-	-	-	-	Lipids and lipid-like molecules	Prenol lipids	Sesquiterpenoids	-
pos_4951	3-O-Sulfogalactosylceramide (d18:1/20:0)	metab_4911	yes	down	C06125	M+K	C44H85NO11S	-	51.4	Lipids	Glycolipids	map00600;map01100	Metabolism;Metabolism	Lipid metabolism;Global and overview maps	Lipids and lipid-like molecules	Sphingolipids	Glycosphingolipids	Sphingolipid metabolism;Metabolic pathways
pos_5150	1-Oleoylglycerophosphoinositol	metab_5096	yes	up	-	M+Na	C27H51O12P	-	65.4	-	-	-	-	-	Lipids and lipid-like molecules	Glycerophospholipids	Glycerophosphoinositols	-
pos_544	PG(18:1(9Z)/0:0)	metab_543	yes	up	-	M+H, M+Na, M+H-H2O	C24H47O9P	63.7	-	-	-	-	-	-	-	-	-	-
pos_5619	(Z)-15-Oxo-11-eicosenoic acid	metab_5549	yes	up	-	M+H-H2O	C20H36O3	-	88.3	-	-	-	-	-	Lipids and lipid-like molecules	Fatty Acyls	Fatty acids and conjugates	-
pos_5903	All-trans-Farnesyl acetate	metab_5831	yes	up	-	M+H	C17H28O2	51.9	-	-	-	-	-	-	-	-	-	-
pos_5947	Marmeline	metab_5874	yes	up	-	M+CH3OH+H	C22H25NO3	-	63.9	-	-	-	-	-	Benzenoids	Phenol ethers	Not Available	-
pos_6121	8,13-dihydroxy-9,11-octadecadienoic acid	metab_6048	yes	up	-	M+H	C18H32O4	88.1	-	-	-	-	-	-	-	-	-	-
pos_6127	Dehydrocurdione	metab_6054	yes	up	C16949	M+CH3OH+H	C15H22O2	-	71.7	-	-	-	-	-	Lipids and lipid-like molecules	Prenol lipids	Sesquiterpenoids	-
pos_6135	6-Deoxodolichosterone	metab_6062	yes	up	-	M+H-2H2O	C28H48O4	-	59.5	-	-	-	-	-	Lipids and lipid-like molecules	Steroids and steroid derivatives	Bile acids, alcohols and derivatives	-
pos_6136	12(13)Ep-9-KODE	metab_6063	yes	up	-	M+NH4	C18H30O4	-	82.5	-	-	-	-	-	Lipids and lipid-like molecules	Fatty Acyls	Fatty acids and conjugates	-
pos_6140	Triphenyl phosphate	metab_6067	yes	up	C14235	M+H	C18H15O4P	73.8	-	-	-	-	-	-	-	-	-	-
pos_6170	Nb-Feruloyltryptamine	metab_6097	yes	up	-	M+H-H2O	C20H20N2O3	-	66.1	-	-	-	-	-	Phenylpropanoids and polyketides	Cinnamic acids and derivatives	Hydroxycinnamic acids and derivatives	-
pos_6193	Prostaglandin D3	metab_6120	yes	up	C13802	M+H-2H2O	C20H30O5	-	96.4	-	-	-	-	-	Lipids and lipid-like molecules	Fatty Acyls	Eicosanoids	-
pos_6218	Cibaric acid	metab_6145	yes	up	-	M+H-2H2O	C18H28O5	-	97.1	-	-	-	-	-	Lipids and lipid-like molecules	Fatty Acyls	Lineolic acids and derivatives	-
pos_6297	Descladinose roxithromycin	metab_6223	yes	up	-	M+H-2H2O	C33H62N2O12	-	62.1	-	-	-	-	-	Organic oxygen compounds	Organooxygen compounds	Carbohydrates and carbohydrate conjugates	-
pos_6299	2,6,10,10-Tetramethyl-1-oxaspiro[4.5]decan-6-ol	metab_6225	yes	up	-	M+Na	C13H24O2	-	52.1	-	-	-	-	-	Organoheterocyclic compounds	Tetrahydrofurans	Not Available	-
pos_6310	Cis-Parinaric Acid methyl ester	metab_6236	yes	down	-	M+H	C19H30O2	56.7	-	-	-	-	-	-	-	-	-	-
pos_6330	4-Methoxybrassinin	metab_6256	yes	up	-	M+H	C12H14N2OS2	52.6	-	-	-	-	-	-	Organoheterocyclic compounds	Indoles and derivatives	Indoles	-
pos_6369	Rupatadine	metab_6295	yes	up	-	M+CH3OH+H	C26H26ClN3	-	53.2	-	-	-	-	-	Organoheterocyclic compounds	Benzocycloheptapyridines	Not Available	-
pos_6417	Chalcolactone	metab_6343	yes	up	C18848	M+H	C20H30O5	50.1	-	-	-	-	-	-	-	-	-	-
pos_6455	(S)-Menthone 8-thioacetate	metab_6381	yes	up	-	M+NH4	C12H20O2S	-	53.3	-	-	-	-	-	Lipids and lipid-like molecules	Prenol lipids	Monoterpenoids	-
pos_6456	(5S)-hydroperoxy-18-hydroxy-EPE	metab_6382	yes	up	-	M+H-H2O	C20H30O5	-	54.7	-	-	-	-	-	Lipids and lipid-like molecules	Fatty Acyls	Eicosanoids	-
pos_6490	Porphobilinogen	metab_6416	yes	down	C00931	2M+Na	C10H14N2O4	-	53.1	-	-	map01100;map01110;map00860	Metabolism;Metabolism;Metabolism	Global and overview maps;Global and overview maps;Metabolism of cofactors and vitamins	Organic nitrogen compounds	Organonitrogen compounds	Amines	Metabolic pathways;Biosynthesis of secondary metabolites;Porphyrin and chlorophyll metabolism
pos_6596	(3b,6b,8a,12a)-8,12-Epoxy-7(11)-eremophilene-6,8,12-trimethoxy-3-ol	metab_6522	yes	up	-	M+NH4	C18H30O5	-	54.1	-	-	-	-	-	Organoheterocyclic compounds	Naphthofurans	Not Available	-
pos_6610	Artonin Q	metab_6536	yes	down	-	M+ACN+H	C31H30O8	-	63.9	-	-	-	-	-	Organoheterocyclic compounds	Benzopyrans	1-benzopyrans	-
pos_6665	3alpha,4,5,7alpha-Tetrahydro-5-hydroxy-1H-isoindole-1,3(2H)-dione	metab_6591	yes	up	-	M+H-2H2O	C8H9NO3	-	82.1	-	-	-	-	-	Organoheterocyclic compounds	Isoindoles and derivatives	Isoindolines	-
pos_6671	5'-Deoxy-5-fluorocytidine	metab_6597	yes	down	C16635	M+NH4	C9H12FN3O4	-	69.6	-	-	-	-	-	Nucleosides, nucleotides, and analogues	5'-deoxyribonucleosides	Not Available	-
pos_6763	2-(4-Methyl-5-thiazolyl)ethyl propionate	metab_6689	yes	up	-	2M+ACN+H	C9H13NO2S	-	50.5	-	-	-	-	-	Organoheterocyclic compounds	Azoles	Thiazoles	-
pos_6766	Histidinyl-Methionine	metab_6692	yes	up	-	M+CH3OH+H	C11H18N4O3S	-	55.4	-	-	-	-	-	Organic acids and derivatives	Carboxylic acids and derivatives	Amino acids, peptides, and analogues	-
pos_6770	Trans-p-Menth-2-ene-1,4-diol	metab_6696	yes	down	-	M+ACN+H	C10H18O2	-	52.5	-	-	-	-	-	Lipids and lipid-like molecules	Prenol lipids	Monoterpenoids	-
pos_6772	Mandelonitrile rutinoside	metab_6698	yes	down	-	M+H-H2O	C20H27NO10	-	97.1	-	-	-	-	-	Organic oxygen compounds	Organooxygen compounds	Carbohydrates and carbohydrate conjugates	-
pos_6796	Annoglabasin C	metab_6722	yes	down	-	M+NH4	C23H34O6	-	51.1	-	-	-	-	-	Lipids and lipid-like molecules	Prenol lipids	Diterpenoids	-
pos_6863	Furofoline	metab_6789	yes	down	C10681	M+ACN+H	C16H11NO3	-	76.4	-	-	-	-	-	Organoheterocyclic compounds	Quinolines and derivatives	Benzoquinolines	-
pos_6979	Pteroside B	metab_6904	yes	down	-	M+H-H2O	C20H28O7	-	54.8	-	-	-	-	-	Organic oxygen compounds	Organooxygen compounds	Carbohydrates and carbohydrate conjugates	-
pos_7002	Aldosterone	metab_6927	yes	down	C01780	M+NH4	C21H28O5	-	72.7	Steroids;Hormones and transmitters	21-Carbon atoms;Steroid hormones	map01100	Metabolism	Global and overview maps	Lipids and lipid-like molecules	Steroids and steroid derivatives	Hydroxysteroids	Metabolic pathways
pos_7008	Prednisone	metab_6933	yes	down	C07370	M+NH4	C21H26O5	-	59.3	-	-	-	-	-	Lipids and lipid-like molecules	Steroids and steroid derivatives	Hydroxysteroids	-
pos_7060	Indoleacetaldehyde	metab_6985	yes	up	C00637	M+H	C10H9NO	66.3	-	-	-	map01100;map00380	Metabolism;Metabolism	Global and overview maps;Amino acid metabolism	Organoheterocyclic compounds	Indoles and derivatives	Indoles	Metabolic pathways;Tryptophan metabolism
pos_7081	Melizame	metab_7006	yes	up	-	M+H-H2O	C7H6N4O2	-	61.2	-	-	-	-	-	Organic oxygen compounds	Organooxygen compounds	Ethers	-
pos_7347	N-(3-Indolylacetyl)-L-isoleucine	metab_7272	yes	up	-	M+H	C16H20N2O3	60	-	-	-	-	-	-	-	-	-	-
pos_7547	Tanacetol A	metab_7471	yes	down	-	M+NH4	C17H26O4	-	67.6	-	-	-	-	-	Lipids and lipid-like molecules	Prenol lipids	Sesquiterpenoids	-
pos_7586	Phloretin xylosyl-galactoside	metab_7510	yes	up	-	M+Na	C26H32O14	-	58.1	-	-	-	-	-	Phenylpropanoids and polyketides	Flavonoids	Flavonoid glycosides	-
pos_7650	Tyrosyl-Tryptophan	metab_7574	yes	down	-	M+H-H2O	C20H21N3O4	-	56.7	-	-	-	-	-	Organic acids and derivatives	Carboxylic acids and derivatives	Amino acids, peptides, and analogues	-
pos_7919	Anhydrocinnzeylanol	metab_7838	yes	down	-	M+NH4	C20H30O6	-	58.9	-	-	-	-	-	Lipids and lipid-like molecules	Prenol lipids	Terpene lactones	-
pos_7940	6-Angeloylfuranofukinol	metab_7859	yes	down	-	M+NH4	C20H28O4	-	62.8	-	-	-	-	-	Lipids and lipid-like molecules	Prenol lipids	Sesquiterpenoids	-
pos_8034	Arginyl-Histidine	metab_7952	yes	down	-	M+H-H2O	C12H21N7O3	-	68.7	-	-	-	-	-	Organic acids and derivatives	Carboxylic acids and derivatives	Amino acids, peptides, and analogues	-
pos_8171	S-Adenosylmethionine	metab_8088	yes	up	C00019	M+H-2H2O	C15H23N6O5S+	-	69.2	Vitamins and Cofactors	Cofactors	map01100;map01110;map00908;map00270;map00330;map01230;map00261;map04122	Metabolism;Metabolism;Metabolism;Metabolism;Metabolism;Metabolism;Metabolism;Genetic Information Processing	Global and overview maps;Global and overview maps;Metabolism of terpenoids and polyketides;Amino acid metabolism;Amino acid metabolism;Global and overview maps;Biosynthesis of other secondary metabolites;Folding, sorting and degradation	Nucleosides, nucleotides, and analogues	5'-deoxyribonucleosides	5'-deoxy-5'-thionucleosides	Metabolic pathways;Biosynthesis of secondary metabolites;Zeatin biosynthesis;Cysteine and methionine metabolism;Arginine and proline metabolism;Biosynthesis of amino acids;Monobactam biosynthesis;Sulfur relay system
pos_8245	Pyruvophenone	metab_8161	yes	down	C17268	M+H	C9H8O2	53.1	-	-	-	map01100;map00360	Metabolism;Metabolism	Global and overview maps;Amino acid metabolism	-	-	-	Metabolic pathways;Phenylalanine metabolism
pos_8251	S-Adenosylhomocysteine	metab_8167	yes	down	C00021	M+CH3OH+H	C14H20N6O5S	-	78.8	-	-	map01100;map00270;map01230	Metabolism;Metabolism;Metabolism	Global and overview maps;Amino acid metabolism;Global and overview maps	Nucleosides, nucleotides, and analogues	5'-deoxyribonucleosides	5'-deoxy-5'-thionucleosides	Metabolic pathways;Cysteine and methionine metabolism;Biosynthesis of amino acids
pos_8281	N-Acetyl-9-O-lactoylneuraminic acid	metab_8197	yes	up	-	M+2Na-H	C14H23NO11	-	60.8	-	-	-	-	-	Organic acids and derivatives	Carboxylic acids and derivatives	Amino acids, peptides, and analogues	-
pos_8715	Leucyl-Hydroxyproline	metab_8628	yes	down	-	M+H-2H2O	C11H20N2O4	-	72	-	-	-	-	-	Organic acids and derivatives	Carboxylic acids and derivatives	Amino acids, peptides, and analogues	-
pos_8736	Cysteinyl-Hydroxyproline	metab_8649	yes	up	-	M+ACN+H	C8H14N2O4S	-	54	-	-	-	-	-	Organic acids and derivatives	Carboxylic acids and derivatives	Amino acids, peptides, and analogues	-
pos_8758	N-(1-Deoxy-1-fructosyl)glycine	metab_8671	yes	down	-	M+H	C8H15NO7	-	83.3	-	-	-	-	-	Organic oxygen compounds	Organooxygen compounds	Carbohydrates and carbohydrate conjugates	-
pos_8789	Camellianin A	metab_8702	yes	down	-	M+ACN+H	C29H32O15	-	93.9	-	-	-	-	-	Phenylpropanoids and polyketides	Flavonoids	Flavonoid glycosides	-
pos_8823	Levan	metab_8736	yes	down	C06215;C01355	M+NH4	C18H32O16	-	79.5	-	-	map00500;map00051	Metabolism;Metabolism	Carbohydrate metabolism;Carbohydrate metabolism	Organic oxygen compounds	Organooxygen compounds	Carbohydrates and carbohydrate conjugates	Starch and sucrose metabolism;Fructose and mannose metabolism
pos_8842	Juglone glucoside	metab_8755	yes	up	-	M+ACN+H	C16H16O8	-	54.2	-	-	-	-	-	Organic oxygen compounds	Organooxygen compounds	Carbohydrates and carbohydrate conjugates	-
pos_8848	Osmundalin	metab_8761	yes	down	-	M+2Na-H	C12H18O8	-	63	-	-	-	-	-	Organic oxygen compounds	Organooxygen compounds	Carbohydrates and carbohydrate conjugates	-
pos_8888	Leucylproline	metab_8801	yes	up	-	M+H	C11H20N2O3	-	61.9	-	-	-	-	-	Organic acids and derivatives	Carboxylic acids and derivatives	Amino acids, peptides, and analogues	-
pos_8891	L-Isoleucine	metab_8804	yes	up	C00407	M+H	C6H13NO2	84.1	-	Peptides	Amino acids	map01100;map01110;map00280;map00290;map01210;map00960;map02010;map01230;map00966;map00460;map00970	Metabolism;Metabolism;Metabolism;Metabolism;Metabolism;Metabolism;Environmental Information Processing;Metabolism;Metabolism;Metabolism;Genetic Information Processing	Global and overview maps;Global and overview maps;Amino acid metabolism;Amino acid metabolism;Global and overview maps;Biosynthesis of other secondary metabolites;Membrane transport;Global and overview maps;Biosynthesis of other secondary metabolites;Metabolism of other amino acids;Translation	Organic acids and derivatives	Carboxylic acids and derivatives	Amino acids, peptides, and analogues	Metabolic pathways;Biosynthesis of secondary metabolites;Valine, leucine and isoleucine degradation;Valine, leucine and isoleucine biosynthesis;2-Oxocarboxylic acid metabolism;Tropane, piperidine and pyridine alkaloid biosynthesis;ABC transporters;Biosynthesis of amino acids;Glucosinolate biosynthesis;Cyanoamino acid metabolism;Aminoacyl-tRNA biosynthesis
pos_8895	4-Guanidinobutanoic acid	metab_8808	yes	up	C01035	M+H	C5H11N3O2	70.5	-	-	-	map01100;map00330	Metabolism;Metabolism	Global and overview maps;Amino acid metabolism	Organic acids and derivatives	Carboxylic acids and derivatives	Amino acids, peptides, and analogues	Metabolic pathways;Arginine and proline metabolism
pos_8903	Trans-Caffeic acid [apiosyl-(1->6)-glucosyl] ester	metab_8816	yes	down	-	M+NH4	C20H26O13	-	54.3	-	-	-	-	-	Phenylpropanoids and polyketides	Isoflavonoids	Furanoisoflavonoids	-
pos_8942	Phosphocholine	metab_8855	yes	up	C00588	M+H	C5H14NO4P	82	-	-	-	map01100;map00564	Metabolism;Metabolism	Global and overview maps;Lipid metabolism	-	-	-	Metabolic pathways;Glycerophospholipid metabolism
pos_8950	Valyl-Arginine	metab_8863	yes	up	-	M+H	C11H23N5O3	-	60.4	-	-	-	-	-	Organic acids and derivatives	Carboxylic acids and derivatives	Amino acids, peptides, and analogues	-
