# Supplementary material for: Metabolome and transcriptome analyses reveal changes of rapeseed in response to ABA signal during early seedling development
Source: BMC Plant Biol. 2024 Apr 5;24:245. doi: 10.1186/s12870-024-04918-8 (PMC11000593; doi:10.1186/s12870-024-04918-8)
Supplement: Supplementary file 8 — Supplementary Material 8 [file 12870_2024_4918_MOESM8_ESM.xlsx]

## Sheet: Sheet1
Table S2 The detail information of core DEMs.
no.	Metabolite(ID)	Metabolite name	Formula	P_value	log2FC(ABA/mock)	Regulate
1	metab_16034	9-Hydroxy-4-methoxypsoralen 9-glucoside	C18H18O10	5.17e-15	2.83	up
2	metab_9054	(±)Abscisic Acid	C15H20O4	7.29e-16	2.53	up
3	metab_3676	Germacrone-13-al	C15H20O2	5.82e-05	1.64	up
4	metab_15563	(-)-11-Hydroxy-9,15,16-trioxooctadecanoic acid	C18H30O6	0.00495	1.48	up
5	metab_14741	Polyporusterone B	C28H44O6	0.00565	1.42	up
6	metab_6295	Rupatadine	C26H26ClN3	2.52e-05	1.36	up
7	metab_0	(+)-Abscisic Acid	C15H20O4	1.51e-12	1.2	up
8	metab_12896	12,13-DHOME	C18H34O4	8.17e-05	1.14	up
9	metab_6256	4-Methoxybrassinin	C12H14N2OS2	0.00069	1.05	up
10	metab_2966	4-Phosphopantothenoylcysteine	C12H23N2O9PS	0.00253	-1.08	down
11	metab_4911	3-O-Sulfogalactosylceramide	C44H85NO11S	0.04586	-1.36	down
12	metab_10964	Deoxyinosine	C10H12N4O4	0.04109	-1.66	down
