# Supplementary material for: Metabolome and transcriptome analyses reveal changes of rapeseed in response to ABA signal during early seedling development
Source: BMC Plant Biol. 2024 Apr 5;24:245. doi: 10.1186/s12870-024-04918-8 (PMC11000593; doi:10.1186/s12870-024-04918-8)
Supplement: Supplementary file 9 — Supplementary Material 9 [file 12870_2024_4918_MOESM9_ESM.xlsx]

## Sheet: Sheet1
Table S3 The detail information of KEGG analysis based on DEMs.
Metabolite	KEGG Compound ID
12-OPDA	C01226
D-Urobilin	C05795
L-Isoleucine	C00407
4-Guanidinobutanoic acid	C01035
Kaempferol	C05903
S-Adenosylmethionine	C00019
3-O-Sulfogalactosylceramide (d18:1/20:0)	C06125
Aldosterone	C01780
Deoxyinosine	C05512
Glycocholic acid	C01921
Pregnanediol-3-glucuronide	C03033
(+)-Abscisic Acid	C06082
N-Palmitoylsphingosine	C00195
L-Glutamine	C00064
Porphobilinogen	C00931
2,5-Diaminopyrimidine nucleoside triphosphate	C05923
Phosphocholine	C00588
S-Adenosylhomocysteine	C00021
Cellobiose	C00185
Pyruvophenone	C17268
Indoleacetaldehyde	C00637
