# Supplementary material for: Metabolome and transcriptome analyses reveal changes of rapeseed in response to ABA signal during early seedling development
Source: BMC Plant Biol. 2024 Apr 5;24:245. doi: 10.1186/s12870-024-04918-8 (PMC11000593; doi:10.1186/s12870-024-04918-8)
Supplement: Supplementary file 10 — Supplementary Material 10 [file 12870_2024_4918_MOESM10_ESM.xlsx]

## Sheet: Sheet1
Table S4 The detail information of DEGs.
Gene ID	FC(mock/ABA)	Log2FC(mock/ABA)	Pvalue	Padjust	Significant	Regulate	Arabidopsis ID	Gene description
BnaA01G0000700ZS	3.50625	1.80993	0.00031414	0.00360945	yes	up	AT3G45970	Expansin-like A1
BnaA01G0001800ZS	3.50625	1.80993	0.00031414	0.00360945	yes	up	AT3G45970	Expansin-like A1
BnaA01G0004700ZS	0.414518	-1.27049	2.95619e-06	5.80245e-05	yes	down	AT4G39350	Cellulose synthase
BnaA01G0007200ZS	7.59451	2.92496	0.000743382	0.00743839	yes	up	AT4G39720	VQ motif-containing protein
BnaA01G0007900ZS	8.08643	3.0155	7.12671e-37	2.22209e-34	yes	up	AT4G39800	Inositol-3-phosphate synthase isozyme 1
BnaA01G0012200ZS	2.97933	1.57499	0.00171124	0.0148032	yes	up	AT4G37790	Homeobox-leucine zipper protein HAT22
BnaA01G0015200ZS	2.09158	1.0646	1.75549e-09	5.96941e-08	yes	up	AT1G66540	At1g66540
BnaA01G0018600ZS	3.88234	1.95693	6.89892e-21	7.59934e-19	yes	up	AT4G37150	MES9
BnaA01G0018900ZS	2.17864	1.12343	2.9058e-11	1.23641e-09	yes	up	AT4G37180	Transcription factor HHO5
BnaA01G0019700ZS	4.56305	2.19	0.00529851	0.0364645	yes	up	AT4G36850	PQ-loop repeat family protein / transmembrane family protein
BnaA01G0019800ZS	6.52818	2.70668	3.85276e-07	9.08839e-06	yes	up	AT4G36820	Calcium uniporter protein 1%2C mitochondrial
BnaA01G0020700ZS	3.30789	1.72591	2.4565e-15	1.69078e-13	yes	up	AT4G36730	Z-box binding factor 2 protein
BnaA01G0021700ZS	42.6329	5.41389	3.64491e-37	1.16187e-34	yes	up	AT4G36610	Alpha/beta-Hydrolases superfamily protein
BnaA01G0024000ZS	2.23981	1.16338	1.42238e-08	4.27155e-07	yes	up	AT4G36210	Protein of unknown function (DUF726)
BnaA01G0024200ZS	0.425353	-1.23327	4.57717e-09	1.47636e-07	yes	down	AT4G36180	Probable LRR receptor-like serine/threonine-protein kinase At4g36180
BnaA01G0024300ZS	2.53653	1.34286	0.00386862	0.0284789	yes	up	AT4G36160	NAC domain containing protein 76
BnaA01G0025300ZS	2.07597	1.05379	0.0023951	0.0194233	yes	up	AT4G36050	DNA-(apurinic or apyrimidinic site) lyase 2
BnaA01G0025400ZS	2.9321	1.55193	2.47694e-11	1.06105e-09	yes	up	AT4G36040	At4g36040
BnaA01G0025500ZS	2.23943	1.16313	0.000375984	0.00419419	yes	up	AT4G36010	Pathogenesis-related thaumatin superfamily protein
BnaA01G0027300ZS	3.49906	1.80697	2.01573e-23	2.60806e-21	yes	up	AT4G35790	Phospholipase D delta
BnaA01G0027600ZS	2.38674	1.25504	3.52882e-16	2.65284e-14	yes	up	AT4G35770	SEN1
BnaA01G0028200ZS	42.6229	5.41356	1.04899e-26	1.75526e-24	yes	up	AT4G35690	Uncharacterized protein AT4g35690
BnaA01G0028300ZS	15.5365	3.95759	4.42727e-06	8.32888e-05	yes	up	AT4G35680	Arabidopsis protein of unknown function (DUF241)
BnaA01G0029400ZS	2.41898	1.2744	1.89581e-08	5.57879e-07	yes	up	AT4G35480	RHA3B
BnaA01G0034000ZS	3.17612	1.66726	7.20393e-25	1.038e-22	yes	up	AT4G34890	Xanthine dehydrogenase 1
BnaA01G0034700ZS	0.451393	-1.14754	0.000385702	0.00428501	yes	down	AT4G34810	SAUR-like auxin-responsive protein family
BnaA01G0034800ZS	0.370415	-1.43278	0.00420411	0.0303918	yes	down	AT4G34800	SAUR-like auxin-responsive protein family
BnaA01G0035800ZS	0.31209	-1.67997	0.00382293	0.0282044	yes	down	AT4G34710	Arginine decarboxylase 2
BnaA01G0036700ZS	3.51466	1.81339	0.00223436	0.0183413	yes	up	AT4G34590	bZIP transcription factor 11
BnaA01G0039700ZS	0.440774	-1.18189	3.46028e-08	9.75014e-07	yes	down	AT4G34220	Receptor protein kinase-like protein At4g34220
BnaA01G0040600ZS	13.4824	3.753	3.40119e-19	3.27818e-17	yes	up	AT4G34131	UDP-glycosyltransferase 73B3
BnaA01G0041300ZS	3.55579	1.83017	7.13481e-23	8.8694e-21	yes	up	AT4G34000	ABSCISIC ACID-INSENSITIVE 5-like protein 6
BnaA01G0041400ZS	3.31754	1.73011	0.000831249	0.00816215	yes	up	AT4G33980	BEST Arabidopsis thaliana protein match is: cold regulated gene 27 (TAIR:AT5G42900.2)%3B Has 30201 Blast hits to 17322 proteins in 780 species: Archae - 12%3B Bacteria - 1396%3B Metazoa - 17338%3B Fungi - 3422%3B Plants - 5037%3B Viruses - 0%3B Other Eukaryotes - /.../(source: NCBI BLink).
BnaA01G0042600ZS	5.89056	2.5584	1.05554e-07	2.74762e-06	yes	up	AT4G33790	Fatty acyl-CoA reductase 3
BnaA01G0042800ZS	2.18906	1.13031	5.40737e-10	1.97528e-08	yes	up	AT4G33770	Inositol-tetrakisphosphate 1-kinase 2
BnaA01G0044900ZS	303.603	8.24604	1.07472e-11	4.82095e-10	yes	up	AT4G33467	Putative uncharacterized protein
BnaA01G0045200ZS	2.95506	1.56319	0.000158143	0.00199634	yes	up	AT4G33440	Pectin lyase-like superfamily protein
BnaA01G0046400ZS	0.428955	-1.2211	0.000563543	0.005886	yes	down	AT4G33220	Probable pectinesterase/pectinesterase inhibitor 44
BnaA01G0047000ZS	14.3293	3.84089	3.55192e-69	3.9739e-66	yes	up	AT4G33150	Lysine-ketoglutarate reductase/saccharopine dehydrogenase bifunctional enzyme
BnaA01G0049300ZS	4.48283	2.16441	2.06135e-16	1.59159e-14	yes	up	AT4G32920	Glycine-rich protein
BnaA01G0051800ZS	3.27689	1.71233	1.20174e-05	0.000204138	yes	up	AT4G32650	KC1
BnaA01G0055200ZS	2.48103	1.31094	5.46347e-11	2.26063e-09	yes	up	AT4G32300	G-type lectin S-receptor-like serine/threonine-protein kinase SD2-5
BnaA01G0058100ZS	0.34888	-1.5192	9.31977e-11	3.71872e-09	yes	down	AT4G31850	Pentatricopeptide repeat-containing protein At4g31850%2C chloroplastic
BnaA01G0059300ZS	5.39247	2.43095	2.83483e-09	9.39331e-08	yes	up	AT1G77520	O-methyltransferase family protein
BnaA01G0064800ZS	2.65499	1.40871	3.1815e-21	3.56647e-19	yes	up	AT4G30960	CBL-interacting serine/threonine-protein kinase 6
BnaA01G0070900ZS	0.178418	-2.48666	0.00368667	0.0274011	yes	down	AT4G30250	P-loop containing nucleoside triphosphate hydrolases superfamily protein
BnaA01G0073400ZS	0.0900255	-3.47352	0.00524451	0.0361759	yes	down	AT4G29990	Leucine-rich repeat transmembrane protein kinase protein
BnaA01G0076100ZS	0.480381	-1.05775	0.000157896	0.00199456	yes	down	AT4G29720	Probable polyamine oxidase 5
BnaA01G0076300ZS	0.408429	-1.29184	9.86396e-06	0.000171072	yes	down	AT4G29700	Alkaline-phosphatase-like family protein
BnaA01G0079700ZS	5.52092	2.46491	7.88159e-36	2.3921e-33	yes	up	AT4G29190	Zinc finger CCCH domain-containing protein 49
BnaA01G0083500ZS	3.89886	1.96305	1.69991e-09	5.78731e-08	yes	up	AT4G28703	RmlC-like cupins superfamily protein
BnaA01G0086600ZS	3.19564	1.67611	0.00192207	0.016238	yes	up	AT4G17530	RAB1C
BnaA01G0086800ZS	11.7476	3.55429	1.65693e-07	4.187e-06	yes	up	AT4G17550	Putative glycerol-3-phosphate transporter 4
BnaA01G0088900ZS	0.412651	-1.27701	7.41939e-07	1.65905e-05	yes	down	AT4G17810	At4g17810
BnaA01G0089100ZS	3.41086	1.77014	3.29247e-05	0.000505694	yes	up	AT4G17840	At4g17840
BnaA01G0089300ZS	0.492839	-1.02081	0.00138265	0.0124299	yes	down	AT4G17870	Abscisic acid receptor PYR1
BnaA01G0090000ZS	2.1843	1.12717	1.54994e-09	5.29253e-08	yes	up	AT4G17940	Tetratricopeptide repeat (TPR)-like superfamily protein
BnaA01G0095400ZS	2.04101	1.02929	0.000860669	0.008399	yes	up	AT4G18530	Protein of unknown function (DUF707)
BnaA01G0097100ZS	2.90448	1.53828	1.0863e-13	6.35726e-12	yes	up	AT4G18700	CBL-interacting serine/threonine-protein kinase 12
BnaA01G0101700ZS	13.6258	3.76827	1.63565e-12	8.21829e-11	yes	up	AT4G19230	Cytochrome P450%2C family 707%2C subfamily A%2C polypeptide 1
BnaA01G0102900ZS	3.16832	1.66372	2.20776e-12	1.08785e-10	yes	up	AT4G19390	AT4g19390/T5K18_170
BnaA01G0105700ZS	2.24337	1.16567	9.45026e-17	7.57335e-15	yes	up	AT4G19810	Class V chitinase
BnaA01G0112200ZS	58.1966	5.86286	2.93749e-24	4.02909e-22	yes	up	AT4G21020	Late embryogenesis abundant protein (LEA) family protein
BnaA01G0114200ZS	0.236593	-2.07952	4.02209e-05	0.000602511	yes	down	AT4G21200	Gibberellin 2-beta-dioxygenase 8
BnaA01G0115500ZS	0.24303	-2.04079	1.78366e-11	7.80475e-10	yes	down	AT4G21410	Cysteine-rich receptor-like protein kinase 29
BnaA01G0115800ZS	7.98453	2.99721	1.03143e-15	7.32905e-14	yes	up	AT4G21440	Transcription factor MYB102
BnaA01G0118700ZS	0.415562	-1.26686	1.48919e-06	3.12741e-05	yes	down	AT4G21750	ATML1
BnaA01G0119600ZS	0.480182	-1.05835	7.56286e-06	0.000134853	yes	down	AT4G21870	15.4 kDa class V heat shock protein
BnaA01G0120400ZS	2.779	1.47457	0.000213458	0.00258538	yes	up	AT4G21940	Calcium-dependent protein kinase 15
BnaA01G0121300ZS	2.72317	1.44529	7.09785e-06	0.000127357	yes	up	AT4G22070	Probable WRKY transcription factor 31
BnaA01G0122400ZS	2.63764	1.39925	0.00411546	0.0298821	yes	up	AT4G22200	Potassium channel AKT2/3
BnaA01G0123000ZS	10.7088	3.42072	1.4584e-33	3.73162e-31	yes	up	AT4G22270	Transmembrane protein%2C putative (DUF3537)
BnaA01G0129100ZS	0.280966	-1.83153	0.0066361	0.0436483	yes	down	AT4G23020	unknown protein%3B BEST Arabidopsis thaliana protein match is: unknown protein (TAIR:AT4G11780.1)%3B Has 146 Blast hits to 146 proteins in 40 species: Archae - 0%3B Bacteria - 16%3B Metazoa - 17%3B Fungi - 4%3B Plants - 67%3B Viruses - 20%3B Other Eukaryotes - 22 ( /.../: NCBI BLink).
BnaA01G0130800ZS	3.7778	1.91754	0.00564069	0.0382429	yes	up	AT4G23450	RING/U-box superfamily protein
BnaA01G0131800ZS	4.58826	2.19795	4.63748e-09	1.49244e-07	yes	up	AT4G23530	ROH1%2C putative (DUF793)
BnaA01G0133200ZS	8.3479	3.06141	4.59147e-05	0.000677663	yes	up	AT4G23700	Cation/H(+) antiporter 17
BnaA01G0134500ZS	3.23113	1.69204	6.35963e-07	1.44303e-05	yes	up	AT4G23870	Uncharacterized protein AT4g23870
BnaA01G0134600ZS	2.8576	1.5148	0.00148404	0.0131917	yes	up	AT4G23880	At4g23880
BnaA01G0135100ZS	3.76889	1.91414	1.82968e-11	7.99384e-10	yes	up	AT4G23920	UDP-glucose 4-epimerase 2
BnaA01G0136400ZS	7.00333	2.80804	5.12988e-16	3.79645e-14	yes	up	AT4G24040	Trehalase
BnaA01G0137500ZS	112.597	6.81502	0.00451012	0.0321582	yes	up	AT4G24140	Probable lysophospholipase BODYGUARD 3
BnaA01G0138900ZS	8.31367	3.05549	0.000614687	0.00634813	yes	up	AT4G24260	Endoglucanase 21
BnaA01G0139000ZS	0.214653	-2.21992	0.00764285	0.048644	yes	down	AT4G24265	unknown protein%3B Has 3 Blast hits to 3 proteins in 2 species: Archae - 0%3B Bacteria - 0%3B Metazoa - 0%3B Fungi - 0%3B Plants - 3%3B Viruses - 0%3B Other Eukaryotes - 0 (source: NCBI BLink).
BnaA01G0140800ZS	2.45849	1.29777	7.17117e-18	6.26615e-16	yes	up	AT4G24480	Protein kinase superfamily protein
BnaA01G0141100ZS	7.40648	2.88879	9.59676e-06	0.000167149	yes	up	AT4G24510	VC2
BnaA01G0145100ZS	2.73007	1.44894	1.3899e-05	0.000233225	yes	up	AT4G24960	HVA22-like protein
BnaA01G0149900ZS	4.77333	2.255	8.77239e-06	0.000154061	yes	up	AT4G25433	At4g25433
BnaA01G0151300ZS	2.07218	1.05115	6.75558e-07	1.52385e-05	yes	up	AT4G25620	At4g25620
BnaA01G0151800ZS	3.52483	1.81755	5.41246e-08	1.48404e-06	yes	up	AT4G25670	AT4g25670/L73G19_50
BnaA01G0153200ZS	2.49506	1.31907	4.73375e-09	1.52171e-07	yes	up	AT4G25810	Probable xyloglucan endotransglucosylase/hydrolase protein 23
BnaA01G0153700ZS	3.29858	1.72185	3.29494e-29	6.24605e-27	yes	up	AT4G25850	OSBP(Oxysterol binding protein)-related protein 4B
BnaA01G0155500ZS	5.90162	2.56111	1.86001e-66	1.89519e-63	yes	up	AT4G26080	Protein phosphatase 2C 56
BnaA01G0156400ZS	0.484023	-1.04685	4.97025e-07	1.15377e-05	yes	down	AT4G26130	At4g26130/F20B18_240
BnaA01G0156600ZS	0.455227	-1.13534	6.81609e-06	0.000122842	yes	down	AT4G26150	Putative GATA transcription factor 22
BnaA01G0160200ZS	2.79721	1.48399	2.15148e-06	4.35229e-05	yes	up	AT4G26590	Oligopeptide transporter 5
BnaA01G0161300ZS	5.16797	2.3696	3.78487e-32	8.77889e-30	yes	up	AT4G26700	Fimbrin-1
BnaA01G0163900ZS	0.396491	-1.33464	6.58537e-09	2.07944e-07	yes	down	AT4G27030	FADA
BnaA01G0165700ZS	0.419685	-1.25262	0.00126075	0.0115118	yes	down	AT4G27260	Indole-3-acetic acid-amido synthetase GH3.5
BnaA01G0166500ZS	2.91189	1.54195	6.00986e-05	0.000857303	yes	up	AT4G27350	Membrane lipoprotein lipid attachment site-like protein%2C putative (DUF1223)
BnaA01G0166900ZS	6.16904	2.62505	1.60251e-30	3.37409e-28	yes	up	AT4G27410	NAC (No Apical Meristem) domain transcriptional regulator superfamily protein
BnaA01G0168200ZS	5.83591	2.54496	6.4534e-33	1.58718e-30	yes	up	AT4G27520	Early nodulin-like protein 2
BnaA01G0170400ZS	0.385888	-1.37375	1.35151e-17	1.14246e-15	yes	down	AT4G27657	At4g27657
BnaA01G0174000ZS	2.81566	1.49347	1.00463e-13	5.90959e-12	yes	up	AT4G28040	WAT1-related protein At4g28040
BnaA01G0174800ZS	602.679	9.23525	1.09857e-13	6.42246e-12	yes	up	AT4G28110	MYB41
BnaA01G0176600ZS	2.87304	1.52258	5.7297e-06	0.000105224	yes	up	AT4G32480	AT4g32480/F8B4_180
BnaA01G0177300ZS	0.426335	-1.22994	0.0025417	0.0203747	yes	down	AT4G17460	Homeobox-leucine zipper protein HAT1
BnaA01G0177500ZS	2.33153	1.22128	1.94122e-06	3.96578e-05	yes	up	AT5G47390	Transcription factor KUA1
BnaA01G0178000ZS	7.48864	2.9047	3.69823e-06	7.10257e-05	yes	up	AT4G17340	TIP2
BnaA01G0178600ZS	5.08898	2.34738	2.68851e-12	1.31002e-10	yes	up	AT4G17280	Cytochrome b561 and DOMON domain-containing protein At4g17280
BnaA01G0183700ZS	7.65381	2.93618	1.11183e-08	3.38707e-07	yes	up	AT4G16690	Probable pheophorbidase
BnaA01G0184100ZS	2.03489	1.02495	1.46246e-05	0.000244138	yes	up	AT4G16670	At4g16670
BnaA01G0184500ZS	13.4516	3.7497	2.34551e-10	8.92215e-09	yes	up	AT4G16640	Metalloendoproteinase 1-MMP
BnaA01G0186600ZS	12.6148	3.65705	4.66825e-09	1.5015e-07	yes	up	AT4G16500	Cysteine proteinase inhibitor 4
BnaA01G0186700ZS	3.75765	1.90983	0.0032301	0.0246844	yes	up	AT4G16500	Cysteine proteinase inhibitor 4
BnaA01G0188100ZS	3.50428	1.80912	3.24512e-08	9.17558e-07	yes	up	AT4G16442	CASP-like protein 2B1
BnaA01G0189400ZS	0.230237	-2.11881	0.000202633	0.00246999	yes	down	AT4G16260	Probable glucan endo-1%2C3-beta-glucosidase At4g16260
BnaA01G0189800ZS	2.88127	1.52671	3.46159e-31	7.45339e-29	yes	up	AT4G16190	Probable cysteine protease RD19C
BnaA01G0190300ZS	4.96923	2.31302	0.00362329	0.0270144	yes	up	AT4G16160	ATOEP16-S
BnaA01G0191000ZS	0.471544	-1.08454	1.12538e-06	2.42679e-05	yes	down	AT4G16141	GATA type zinc finger transcription factor family protein
BnaA01G0195000ZS	0.468944	-1.09251	4.32335e-15	2.91936e-13	yes	down	AT4G15560	DXS1
BnaA01G0205300ZS	3.01446	1.5919	1.12191e-09	3.90502e-08	yes	up	AT4G14500	AT4g14500/dl3290w
BnaA01G0205400ZS	2.04207	1.03003	6.24811e-07	1.4198e-05	yes	up	AT3G51830	Phosphoinositide phosphatase SAC8
BnaA01G0209400ZS	8.26955	3.04781	8.04904e-51	4.78406e-48	yes	up	AT3G51000	AT3g51000/F24M12_40
BnaA01G0212500ZS	0.301982	-1.72747	5.39783e-14	3.27654e-12	yes	down	AT5G38020	At5g38020
BnaA01G0212900ZS	977.971	9.93365	3.23345e-16	2.44367e-14	yes	up	AT3G50400	GDSL esterase/lipase At3g50400
BnaA01G0213900ZS	0.408103	-1.293	0.000941525	0.00904876	yes	down	AT3G50270	Anthranilate N-hydroxycinnamoyl/benzoyltransferase-like protein
BnaA01G0219600ZS	2.03623	1.0259	1.69189e-11	7.4317e-10	yes	up	AT3G49210	O-acyltransferase (WSD1-like) family protein
BnaA01G0224800ZS	5.07852	2.34441	0.00296967	0.0230696	yes	up	AT3G44713	unknown protein%3B BEST Arabidopsis thaliana protein match is: unknown protein (TAIR:AT2G14800.1)%3B Has 69 Blast hits to 64 proteins in 24 species: Archae - 2%3B Bacteria - 10%3B Metazoa - 4%3B Fungi - 4%3B Plants - 36%3B Viruses - 1%3B Other Eukaryotes - 12 (sour /.../BI BLink).
BnaA01G0226000ZS	109.824	6.77905	3.50601e-14	2.18394e-12	yes	up	AT3G48510	At3g48510
BnaA01G0231200ZS	2.09578	1.06749	2.67465e-05	0.00042019	yes	up	AT3G46640	Homeodomain-like superfamily protein
BnaA01G0235500ZS	4.78305	2.25793	8.2262e-36	2.48348e-33	yes	up	AT3G44880	Pheophorbide a oxygenase%2C chloroplastic
BnaA01G0236600ZS	4.86499	2.28244	3.02505e-05	0.000470188	yes	up	AT3G44735	Putative phytosulfokines 6
BnaA01G0258000ZS	128.973	7.01093	1.33761e-07	3.43486e-06	yes	up	AT1G56320	At1g56320
BnaA01G0262800ZS	66.2858	6.05063	3.893e-05	0.000586097	yes	up	AT1G09625	Transmembrane protein
BnaA01G0263900ZS	6.73318	2.75129	7.29601e-05	0.00102035	yes	up	AT1G58180	Beta carbonic anhydrase 6%2C mitochondrial
BnaA01G0266400ZS	10.0474	3.32874	1.11162e-08	3.38707e-07	yes	up	AT1G58520	CSC1-like protein RXW8
BnaA01G0267400ZS	2.65593	1.40922	5.01867e-06	9.31859e-05	yes	up	AT1G56550	Glycosyltransferase
BnaA01G0270700ZS	3.78687	1.921	2.1063e-05	0.000339214	yes	up	AT1G64030	Serpin-Z1
BnaA01G0271200ZS	6.44461	2.68809	3.74802e-30	7.69273e-28	yes	up	AT1G60190	U-box domain-containing protein 19
BnaA01G0273400ZS	0.347653	-1.52428	0.000396794	0.00439113	yes	down	AT1G60630	Inactive leucine-rich repeat receptor-like serine/threonine-protein kinase At1g60630
BnaA01G0274000ZS	2.73377	1.45089	8.28711e-05	0.00114051	yes	up	AT1G60750	Probable aldo-keto reductase 6
BnaA01G0275600ZS	0.405423	-1.3025	4.28703e-06	8.08907e-05	yes	down	AT1G60960	IRT3
BnaA01G0279900ZS	2.72904	1.44839	4.95955e-08	1.36379e-06	yes	up	AT1G61560	MLO-like protein 6
BnaA01G0283200ZS	0.477174	-1.06741	0.000315504	0.00362075	yes	down	AT1G61800	glucose-6-phosphate/phosphate translocator 2
BnaA01G0283300ZS	2.16328	1.11322	0.00207069	0.0172711	yes	up	AT1G61820	Beta-glucosidase 46
BnaA01G0283700ZS	3.7721	1.91537	0.00255356	0.0204525	yes	up	AT1G61860	Protein kinase superfamily protein
BnaA01G0288300ZS	0.435677	-1.19867	0.00211209	0.017537	yes	down	AT3G23805	Protein RALF-like 24
BnaA01G0296400ZS	2.49409	1.31851	7.90443e-09	2.46593e-07	yes	up	AT3G23000	CBL-interacting serine/threonine-protein kinase 7
BnaA01G0297000ZS	2.99422	1.58218	6.2106e-11	2.54394e-09	yes	up	AT3G55760	At3g55760
BnaA01G0298600ZS	3.88167	1.95668	1.65108e-06	3.4233e-05	yes	up	AT3G22830	Heat stress transcription factor A-6b
BnaA01G0300200ZS	747.962	9.54682	1.31264e-14	8.5015e-13	yes	up	AT3G22620	Bifunctional inhibitor/lipid-transfer protein/seed storage 2S albumin superfamily protein
BnaA01G0300300ZS	48.0731	5.58716	3.29212e-24	4.4939e-22	yes	up	AT3G22600	AT3g22600/F16J14_17
BnaA01G0300500ZS	3.13115	1.64669	2.28925e-27	3.95825e-25	yes	up	AT3G22550	NAD(P)H-quinone oxidoreductase subunit%2C putative (DUF581)
BnaA01G0301300ZS	0.483776	-1.04759	0.003863	0.0284448	yes	down	AT3G22400	Linoleate 9S-lipoxygenase 5%2C chloroplastic
BnaA01G0304500ZS	0.181102	-2.46513	0.00062237	0.00641818	yes	down	AT3G21790	Glycosyltransferase
BnaA01G0305900ZS	2.67588	1.42002	6.12222e-07	1.39396e-05	yes	up	AT3G21670	Protein NRT1/ PTR FAMILY 6.4
BnaA01G0307400ZS	2.77982	1.47499	1.18168e-05	0.00020121	yes	up	AT3G21270	DOF2
BnaA01G0307900ZS	2.04315	1.0308	6.11336e-05	0.000871402	yes	up	AT3G21220	MKK5
BnaA01G0311300ZS	2.03899	1.02786	1.15481e-13	6.7237e-12	yes	up	AT3G20820	Leucine-rich repeat (LRR) family protein
BnaA01G0314500ZS	2.64329	1.40233	6.9905e-29	1.3035e-26	yes	up	AT3G20370	AT3g20370/MQC12_13
BnaA01G0314700ZS	3.0074	1.58852	1.88185e-12	9.36968e-11	yes	up	AT3G20340	At3g20340
BnaA01G0318500ZS	14.2457	3.83245	0.000732426	0.0073499	yes	up	AT3G19700	Receptor-like protein kinase HAIKU2
BnaA01G0319000ZS	2.78396	1.47714	0.00017755	0.00220538	yes	up	AT3G19640	MRS2-3
BnaA01G0319100ZS	3.83824	1.94044	1.53718e-07	3.90865e-06	yes	up	AT3G19615	Beta-1%2C4-xylosidase
BnaA01G0319400ZS	3.17247	1.66561	5.97751e-07	1.36592e-05	yes	up	AT3G19580	ZF2
BnaA01G0321600ZS	2.55507	1.35336	7.10674e-12	3.26492e-10	yes	up	AT3G19290	ABRE binding factor 4
BnaA01G0322300ZS	3.9342	1.97607	2.47614e-37	8.07349e-35	yes	up	AT3G19100	CDPK-related kinase 2
BnaA01G0324600ZS	8.07492	3.01345	8.19535e-06	0.000144998	yes	up	AT3G18773	RING-H2 finger protein ATL77
BnaA01G0326400ZS	2.18228	1.12584	0.00183645	0.0156397	yes	up	AT3G18560	AT3g18560/K24M9_5
BnaA01G0327800ZS	4.21984	2.07719	0.000806579	0.00796748	yes	up	AT3G18295	At3g18295
BnaA01G0332300ZS	5.37853	2.42721	1.05879e-09	3.70409e-08	yes	up	AT3G17660	ARF-GAP domain 15
BnaA01G0335100ZS	0.256449	-1.96326	7.11796e-25	1.02821e-22	yes	down	AT3G17390	S-adenosylmethionine synthase
BnaA01G0337800ZS	2.43514	1.284	0.00388243	0.0285731	yes	up	-	-
BnaA01G0338700ZS	0.313143	-1.67511	0.0021831	0.0179774	yes	down	AT3G16870	Uncharacterized protein At3g16870
BnaA01G0339200ZS	2.95929	1.56525	3.57877e-07	8.48717e-06	yes	up	AT3G16800	Probable protein phosphatase 2C 41
BnaA01G0344800ZS	3.93809	1.97749	2.42071e-07	5.90523e-06	yes	up	AT4G14540	Nuclear transcription factor Y subunit B-3
BnaA01G0346000ZS	2.08244	1.05828	6.29851e-09	1.99438e-07	yes	up	AT3G15790	Methyl-CpG-binding domain-containing protein 11
BnaA01G0346800ZS	97.2125	6.60307	4.48386e-32	1.03581e-29	yes	up	AT3G15670	Late embryogenesis abundant protein 29
BnaA01G0348200ZS	4.0786	2.02807	0.00281691	0.0221194	yes	up	AT3G15500	NAC3
BnaA01G0350300ZS	7.54241	2.91502	1.12561e-23	1.47646e-21	yes	up	AT3G15210	Ethylene-responsive transcription factor 4
BnaA01G0351200ZS	5.66718	2.50263	7.04077e-08	1.88876e-06	yes	up	AT3G14950	TPR repeat-containing thioredoxin TTL2
BnaA01G0352800ZS	3.16395	1.66173	3.11302e-15	2.13492e-13	yes	up	AT3G14590	Calcium-dependent lipid-binding (CaLB domain) family protein
BnaA01G0353200ZS	19.2355	4.2657	6.13564e-06	0.000111746	yes	up	AT3G14440	9-cis-epoxycarotenoid dioxygenase NCED3%2C chloroplastic
BnaA01G0353800ZS	0.457631	-1.12774	2.73783e-05	0.000428699	yes	down	AT3G14330	Pentatricopeptide repeat-containing protein At3g14330
BnaA01G0358000ZS	2.50702	1.32597	6.02957e-10	2.183e-08	yes	up	AT3G13710	PRA1 family protein F4
BnaA01G0366900ZS	3.35132	1.74473	7.57015e-06	0.000134899	yes	up	AT3G12510	At3g12510
BnaA01G0368500ZS	2.40372	1.26527	1.52889e-15	1.07039e-13	yes	up	AT3G12280	RBR1
BnaA01G0373800ZS	260.051	8.02265	2.50055e-10	9.46773e-09	yes	up	AT3G11430	Glycerol-3-phosphate acyltransferase 5
BnaA01G0374000ZS	15.3691	3.94196	1.2169e-64	1.17687e-61	yes	up	AT3G11410	Protein phosphatase 2C 37
BnaA01G0379400ZS	2.23067	1.15747	0.000723897	0.00728223	yes	up	AT3G10525	SMR1
BnaA01G0382100ZS	14.8937	3.89663	9.19877e-30	1.81617e-27	yes	up	AT5G22690	Disease resistance protein (TIR-NBS-LRR class) family
BnaA01G0386300ZS	13.8454	3.79134	9.0437e-47	4.64887e-44	yes	up	AT3G07255	Nuclear transport factor 2/RNA recognition motif protein
BnaA01G0387600ZS	0.448781	-1.15592	0.00713841	0.0462294	yes	down	AT3G07040	Disease resistance protein RPM1
BnaA01G0390100ZS	3.15415	1.65725	4.61165e-05	0.000680114	yes	up	AT3G06580	Galactokinase
BnaA01G0390700ZS	7.84644	2.97204	0.000106516	0.00141936	yes	up	AT3G06490	Transcription factor MYB108
BnaA01G0394800ZS	3.09707	1.6309	3.94361e-14	2.44585e-12	yes	up	AT3G05890	RCI2B
BnaA01G0394900ZS	3.83274	1.93838	4.91166e-06	9.14968e-05	yes	up	AT3G05890	RCI2B
BnaA01G0396400ZS	2.16057	1.11141	1.53195e-05	0.000255142	yes	up	AT3G05640	Probable protein phosphatase 2C 34
BnaA01G0399300ZS	2.24264	1.1652	2.8632e-09	9.47631e-08	yes	up	AT3G05200	E3 ubiquitin-protein ligase ATL6
BnaA01G0404000ZS	3.2517	1.7012	8.05282e-42	3.28204e-39	yes	up	AT3G04240	Probable UDP-N-acetylglucosamine--peptide N-acetylglucosaminyltransferase SEC
BnaA01G0404600ZS	2.67634	1.42026	2.73456e-06	5.40088e-05	yes	up	AT3G04070	NAC transcription factor 47
BnaA01G0407600ZS	0.409049	-1.28965	0.00557694	0.0379053	yes	down	AT3G03690	Core-2/I-branching beta-1%2C6-N-acetylglucosaminyltransferase family protein
BnaA01G0408100ZS	2.60599	1.38183	7.25286e-19	6.82906e-17	yes	up	AT3G03640	Probable inactive beta-glucosidase 25
BnaA01G0409600ZS	175.886	7.45849	1.98047e-12	9.82643e-11	yes	up	AT3G03341	Cold-regulated protein
BnaA01G0410100ZS	3.60842	1.85137	1.6362e-12	8.21829e-11	yes	up	AT3G03170	At3g03170
BnaA01G0410800ZS	0.487624	-1.03616	0.00649746	0.0429195	yes	down	AT3G03090	D-xylose-proton symporter-like 1
BnaA01G0411600ZS	5.30557	2.40751	0.00177477	0.0152533	yes	up	AT3G02940	At3g02940
BnaA01G0416800ZS	0.45928	-1.12255	5.95629e-07	1.36271e-05	yes	down	AT3G02250	O-fucosyltransferase 21
BnaA01G0420500ZS	0.449405	-1.15391	0.00476537	0.0335978	yes	down	AT3G01440	Photosynthetic NDH subunit of lumenal location 3%2C chloroplastic
BnaA01G0423400ZS	2.50877	1.32698	0.000991619	0.00943628	yes	up	AT3G08720	Serine/threonine-protein kinase AtPK2/AtPK19
BnaA02G0001400ZS	64.5981	6.01342	6.37386e-05	0.000905368	yes	up	AT5G20860	Plant invertase/pectin methylesterase inhibitor superfamily
BnaA02G0001500ZS	2.6503	1.40616	0.00145537	0.0129855	yes	up	-	-
BnaA02G0002100ZS	4.97614	2.31503	7.98216e-18	6.93233e-16	yes	up	AT5G20700	At5g20700
BnaA02G0003900ZS	2.77226	1.47106	6.36092e-14	3.81248e-12	yes	up	AT5G01820	CBL-interacting serine/threonine-protein kinase 14
BnaA02G0004300ZS	2.58586	1.37064	0.00596226	0.0400424	yes	up	AT5G01550	lectin receptor kinase a4.1
BnaA02G0005400ZS	0.48076	-1.05661	3.97235e-06	7.56758e-05	yes	down	AT5G01320	Pyruvate decarboxylase 4
BnaA02G0009100ZS	3.32844	1.73485	6.67216e-13	3.50559e-11	yes	up	AT5G02790	Glutathione S-transferase L3
BnaA02G0009200ZS	4.51551	2.17489	6.49596e-10	2.34146e-08	yes	up	AT5G02790	Glutathione S-transferase L3
BnaA02G0009800ZS	0.442135	-1.17744	0.00109964	0.0102787	yes	down	AT5G02890	At5g02890
BnaA02G0016500ZS	0.292226	-1.77484	6.04404e-07	1.37947e-05	yes	down	AT5G04530	3-ketoacyl-CoA synthase 19
BnaA02G0017100ZS	6.46183	2.69194	1.38186e-09	4.74984e-08	yes	up	AT5G04760	Duplicated homeodomain-like superfamily protein
BnaA02G0019300ZS	2.30731	1.20621	2.49595e-05	0.000394505	yes	up	AT5G05340	Peroxidase 52
BnaA02G0020200ZS	0.222323	-2.16927	0.000531166	0.00559494	yes	down	AT5G05580	Temperature-sensitive sn-2 acyl-lipid omega-3 desaturase (ferredoxin)%2C chloroplastic
BnaA02G0020400ZS	2.36975	1.24473	0.000136877	0.001763	yes	up	AT5G05600	Probable 2-oxoglutarate-dependent dioxygenase At5g05600
BnaA02G0022700ZS	2.38514	1.25407	1.51438e-08	4.52879e-07	yes	up	AT5G06530	ABC transporter G family member 22
BnaA02G0025800ZS	2.09459	1.06667	1.16279e-06	2.49991e-05	yes	up	AT5G07440	Glutamate dehydrogenase
BnaA02G0027300ZS	2.34001	1.22652	7.50648e-15	4.98038e-13	yes	up	AT5G07920	Diacylglycerol kinase 1
BnaA02G0032100ZS	532.856	9.0576	2.65027e-16	2.02168e-14	yes	up	AT5G09530	PRP10
BnaA02G0037300ZS	2.12114	1.08484	0.000322587	0.00368941	yes	up	AT5G10740	Probable protein phosphatase 2C 69
BnaA02G0038500ZS	2.57928	1.36697	2.5598e-06	5.1052e-05	yes	up	AT5G11090	At5g11090
BnaA02G0039400ZS	0.377678	-1.40477	3.17917e-05	0.000490935	yes	down	AT5G11260	Basic-leucine zipper (bZIP) transcription factor family protein
BnaA02G0040000ZS	0.370361	-1.43299	1.04384e-18	9.66894e-17	yes	down	AT5G11420	Uncharacterized protein At5g11420
BnaA02G0041100ZS	0.257215	-1.95895	0.00485571	0.034079	yes	down	AT5G11590	Dehydration-responsive element-binding protein 3
BnaA02G0042600ZS	0.456235	-1.13215	0.000217844	0.00263123	yes	down	AT5G11890	EMB3135
BnaA02G0044100ZS	2.13909	1.097	0.000175051	0.00218036	yes	up	AT5G12270	1-AMINOCYCLOPROPANE-1-CARBOXYLATE OXIDASE-like protein
BnaA02G0045000ZS	7.36596	2.88087	5.9806e-05	0.000854613	yes	up	AT5G12420	O-acyltransferase (WSD1-like) family protein
BnaA02G0047600ZS	35.6883	5.15738	0.000258257	0.00305091	yes	up	AT5G13330	Rap2.6L
BnaA02G0050400ZS	2.20373	1.13994	4.61523e-07	1.07486e-05	yes	up	AT5G13740	Protein ZINC INDUCED FACILITATOR 1
BnaA02G0050600ZS	0.428728	-1.22187	2.33898e-05	0.000372168	yes	down	AT5G13760	Plasma-membrane choline transporter family protein
BnaA02G0051000ZS	3.69809	1.88678	2.26394e-07	5.56322e-06	yes	up	AT5G13820	Telomere repeat-binding protein 4
BnaA02G0051300ZS	11.5224	3.52637	1.11602e-10	4.41294e-09	yes	up	AT5G13910	LEP
BnaA02G0052900ZS	2.38277	1.25264	0.000198458	0.00242792	yes	up	AT5G14360	At5g14360
BnaA02G0055500ZS	106.513	6.73488	9.77922e-08	2.56548e-06	yes	up	AT5G14780	Formate dehydrogenase%2C mitochondrial
BnaA02G0058200ZS	31.4522	4.97509	8.42575e-36	2.53034e-33	yes	up	AT5G15190	At5g15190
BnaA02G0058600ZS	14.004	3.80777	7.95794e-05	0.00109971	yes	up	AT5G15240	Amino acid transporter AVT1J
BnaA02G0062100ZS	21.9164	4.45394	8.68804e-07	1.91402e-05	yes	up	AT5G15970	KIN2
BnaA02G0064000ZS	35.517	5.15044	0.000274063	0.00321169	yes	up	AT5G16410	HXXXD-type acyl-transferase family protein
BnaA02G0064800ZS	4.1132	2.04026	1.04327e-06	2.26257e-05	yes	up	AT5G16550	Voltage-dependent L-type calcium channel subunit
BnaA02G0068000ZS	4.42699	2.14633	2.05036e-20	2.17456e-18	yes	up	AT3G44300	NIT2
BnaA02G0068100ZS	2.23017	1.15716	1.62897e-11	7.17188e-10	yes	up	AT5G17190	B-cell receptor-associated-like protein
BnaA02G0068400ZS	0.260356	-1.94144	8.51839e-07	1.88027e-05	yes	down	AT5G17220	Glutathione S-transferase F12
BnaA02G0068700ZS	0.415933	-1.26558	0.00349401	0.0262965	yes	down	AT1G44110	CYCA1
BnaA02G0069100ZS	2.84825	1.51007	1.96494e-10	7.52465e-09	yes	up	AT5G17300	Protein REVEILLE 1
BnaA02G0071200ZS	4.36052	2.1245	4.91397e-05	0.000717284	yes	up	AT5G17680	Disease resistance protein (TIR-NBS-LRR class)
BnaA02G0071500ZS	0.476615	-1.0691	0.000250849	0.00297448	yes	down	AT5G17760	AAA-ATPase At5g17760
BnaA02G0072100ZS	2.66586	1.4146	1.89649e-05	0.000309707	yes	up	AT5G17860	Cation/calcium exchanger 1
BnaA02G0074200ZS	0.417808	-1.25909	9.64585e-06	0.000167902	yes	down	AT5G18460	At5g18460
BnaA02G0077200ZS	0.311748	-1.68155	1.33458e-12	6.81124e-11	yes	down	AT5G19100	Eukaryotic aspartyl protease family protein
BnaA02G0084700ZS	2.44423	1.28938	1.54848e-06	3.23902e-05	yes	up	AT5G20270	Heptahelical transmembrane protein 1
BnaA02G0087300ZS	3.21888	1.68656	1.79947e-08	5.3145e-07	yes	up	AT5G20700	At5g20700
BnaA02G0088500ZS	2.03379	1.02417	3.24517e-05	0.000499774	yes	up	AT5G21170	5'-AMP-activated protein kinase beta-2 subunit protein
BnaA02G0089000ZS	2.16208	1.11242	0.000720638	0.00725585	yes	up	-	-
BnaA02G0089900ZS	0.361011	-1.46989	3.50285e-12	1.68808e-10	yes	down	AT5G22090	Protein FAF-like%2C chloroplastic
BnaA02G0091000ZS	3.16938	1.6642	3.42641e-05	0.000523167	yes	up	AT5G22290	NAC domain-containing protein 89
BnaA02G0095000ZS	137.343	7.10164	5.45654e-08	1.49398e-06	yes	up	AT5G22810	GDSL-like Lipase/Acylhydrolase superfamily protein
BnaA02G0097900ZS	2.88502	1.52858	6.28326e-18	5.49872e-16	yes	up	AT5G60680	Emb
BnaA02G0103600ZS	0.190753	-2.39022	1.24939e-11	5.55209e-10	yes	down	AT5G59680	Probable LRR receptor-like serine/threonine-protein kinase At5g59680
BnaA02G0105900ZS	104.58	6.70846	5.24883e-29	9.91698e-27	yes	up	AT5G59310	Non-specific lipid-transfer protein 4
BnaA02G0106000ZS	1090.35	10.0906	9.60022e-41	3.67637e-38	yes	up	AT5G59320	Non-specific lipid-transfer protein 3
BnaA02G0109600ZS	2.45064	1.29316	8.53801e-05	0.00117108	yes	up	AT5G58670	Phosphoinositide phospholipase C 1
BnaA02G0110600ZS	113.956	6.83234	5.96988e-07	1.36527e-05	yes	up	AT5G58380	CBL-interacting serine/threonine-protein kinase 10
BnaA02G0112200ZS	2.85571	1.51385	6.28013e-10	2.26796e-08	yes	up	AT5G58160	Formin-like protein 13
BnaA02G0114100ZS	4.16437	2.0581	2.06699e-06	4.20166e-05	yes	up	AT5G58000	Reticulon-like protein
BnaA02G0114600ZS	2.1495	1.104	0.0070923	0.046002	yes	up	AT5G57910	At5g57910
BnaA02G0114700ZS	3.16979	1.66439	5.98771e-05	0.000855201	yes	up	AT4G28085	Transmembrane protein
BnaA02G0115400ZS	2.58549	1.37044	4.82357e-11	2.00603e-09	yes	up	AT5G57800	Protein ECERIFERUM 3
BnaA02G0117000ZS	3.54987	1.82777	1.23649e-14	8.03567e-13	yes	up	AT5G57560	Xyloglucan endotransglucosylase/hydrolase
BnaA02G0119300ZS	0.367351	-1.44477	2.31974e-05	0.00036983	yes	down	AT5G57220	Cytochrome P450 81F2
BnaA02G0119500ZS	0.372141	-1.42608	4.35887e-13	2.34635e-11	yes	down	AT5G57180	CIA2
BnaA02G0120500ZS	2.8834	1.52777	0.00349163	0.0262848	yes	up	AT5G57010	IQ domain-containing protein IQM5
BnaA02G0123500ZS	0.0934053	-3.42035	0.00419238	0.0303301	yes	down	AT5G56320	expansin A14
BnaA02G0125300ZS	0.354761	-1.49508	2.7525e-07	6.64361e-06	yes	down	AT5G55930	Oligopeptide transporter 1
BnaA02G0129100ZS	3.055	1.61117	3.49635e-07	8.30896e-06	yes	up	AT5G55180	O-Glycosyl hydrolases family 17 protein
BnaA02G0130000ZS	3.39446	1.76318	9.69248e-08	2.54507e-06	yes	up	AT5G55090	mitogen-activated protein kinase kinase kinase 15
BnaA02G0130300ZS	0.461064	-1.11696	3.10869e-08	8.8292e-07	yes	down	AT5G55050	GDSL esterase/lipase At5g55050
BnaA02G0133300ZS	5.07355	2.343	0.00544228	0.0372262	yes	up	AT5G54400	At5g54400
BnaA02G0134400ZS	3.53867	1.82321	0.00652976	0.0430929	yes	up	AT5G54250	Cyclic nucleotide-gated ion channel 4
BnaA02G0134500ZS	21.385	4.41853	0.00518799	0.0358596	yes	up	AT5G54240	Membrane lipoprotein lipid attachment site-like protein%2C putative (DUF1223)
BnaA02G0135500ZS	2.13404	1.09359	9.32393e-14	5.5131e-12	yes	up	AT5G54080	Homogentisate 1%2C2-dioxygenase
BnaA02G0135900ZS	3.89409	1.96128	1.20307e-24	1.71187e-22	yes	up	AT5G53970	Probable aminotransferase TAT2
BnaA02G0137900ZS	2.6503	1.40616	4.75631e-22	5.61885e-20	yes	up	AT5G53660	Growth-regulating factor 7
BnaA02G0141500ZS	2.104	1.07314	0.000328144	0.00374132	yes	up	AT5G53110	RING/U-box superfamily protein
BnaA02G0144500ZS	2.07349	1.05206	7.70388e-07	1.71709e-05	yes	up	AT5G52550	AT5g52550/F6N7_3
BnaA02G0145000ZS	4.0253	2.0091	1.13898e-19	1.15025e-17	yes	up	AT5G52510	Scarecrow-like protein 8
BnaA02G0145800ZS	14.6951	3.87727	0.00374504	0.0277229	yes	up	AT5G52390	PAR1 protein
BnaA02G0146000ZS	11.3167	3.50038	9.67599e-63	8.36519e-60	yes	up	AT5G52300	Low-temperature-induced 65 kDa protein
BnaA02G0146100ZS	206.697	7.69138	3.50386e-130	2.8561e-126	yes	up	AT5G52300	Low-temperature-induced 65 kDa protein
BnaA02G0146200ZS	2.875	1.52356	1.57013e-10	6.10288e-09	yes	up	AT5G52280	At5g52280
BnaA02G0152200ZS	2.43589	1.28445	0.00448356	0.0319984	yes	up	AT5G50600	11-beta-hydroxysteroid dehydrogenase 1B
BnaA02G0153300ZS	46.3561	5.53469	7.55676e-28	1.34324e-25	yes	up	AT5G50360	Uncharacterized protein At5g50360
BnaA02G0153500ZS	2.53009	1.33919	1.95794e-07	4.88066e-06	yes	up	AT5G50200	High-affinity nitrate transporter 3.1
BnaA02G0157900ZS	5.4244	2.43946	1.06381e-09	3.71936e-08	yes	up	AT1G65690	NDR1/HIN1-like protein 6
BnaA02G0159300ZS	0.350418	-1.51285	0.00459153	0.0326205	yes	down	AT1G66140	Zinc finger protein 4
BnaA02G0159700ZS	0.352994	-1.50228	0.00470954	0.0332906	yes	down	AT1G66190	Uncharacterized protein F15E12.13
BnaA02G0160100ZS	0.256894	-1.96076	0.00546016	0.0373251	yes	down	AT2G01918	PsbQ-like protein 3%2C chloroplastic
BnaA02G0174400ZS	2.4781	1.30924	0.00328788	0.0250204	yes	up	AT1G68500	Uncharacterized protein At1g68500
BnaA02G0175400ZS	3.97569	1.99121	9.95897e-07	2.16558e-05	yes	up	AT1G68620	Probable carboxylesterase 6
BnaA02G0177300ZS	65.7863	6.03971	5.78495e-05	0.000829147	yes	up	AT1G68850	Peroxidase 11
BnaA02G0182700ZS	2.03517	1.02515	0.00723988	0.046715	yes	up	AT1G69600	Zinc-finger homeodomain protein 11
BnaA02G0182800ZS	3.75841	1.91012	1.63411e-05	0.00027042	yes	up	AT1G69610	Protein of unknown function (DUF1666)
BnaA02G0184100ZS	3.09886	1.63174	6.07416e-16	4.4491e-14	yes	up	AT1G69800	Cystathionine beta-synthase (CBS) protein
BnaA02G0185900ZS	2.93375	1.55274	4.76819e-19	4.54963e-17	yes	up	AT1G70160	Uncharacterized protein At1g70160
BnaA02G0187100ZS	0.449133	-1.15479	0.00133781	0.0120897	yes	down	AT1G56130	Probable LRR receptor-like serine/threonine-protein kinase At1g56130
BnaA02G0188500ZS	3.15307	1.65676	1.08691e-11	4.87182e-10	yes	up	AT1G70505	unknown protein%3B BEST Arabidopsis thaliana protein match is: unknown protein (TAIR:AT1G10660.1)%3B Has 141 Blast hits to 140 proteins in 16 species: Archae - 0%3B Bacteria - 0%3B Metazoa - 4%3B Fungi - 0%3B Plants - 135%3B Viruses - 0%3B Other Eukaryotes - 2 (sou /.../CBI BLink).
BnaA02G0189800ZS	2.91965	1.5458	2.91159e-37	9.43935e-35	yes	up	AT1G70670	Probable peroxygenase 4
BnaA02G0189900ZS	15.1576	3.92197	0.000242367	0.00288168	yes	up	AT1G20140	SK4
BnaA02G0190000ZS	0.308674	-1.69585	0.000679063	0.00690548	yes	down	AT1G70690	PDLP5
BnaA02G0192100ZS	9.09861	3.18565	6.23079e-06	0.000113224	yes	up	AT1G71000	Chaperone DnaJ-domain superfamily protein
BnaA02G0194100ZS	3.67431	1.87748	1.01824e-07	2.65902e-06	yes	up	AT1G71520	Ethylene-responsive transcription factor ERF020
BnaA02G0196600ZS	8.77915	3.13408	0.000124163	0.00162566	yes	up	AT1G71960	ABC transporter G family member 25
BnaA02G0197300ZS	16.282	4.0252	2.45849e-19	2.41444e-17	yes	up	AT1G72100	Late embryogenesis abundant domain-containing protein / LEA domain-containing protein
BnaA02G0197800ZS	2.53249	1.34056	0.00032456	0.00370604	yes	up	AT1G72140	Protein NRT1/ PTR FAMILY 5.12
BnaA02G0200700ZS	4.16727	2.0591	2.8382e-10	1.06824e-08	yes	up	AT1G72510	At1g72510
BnaA02G0204800ZS	2.40967	1.26884	1.79306e-07	4.49715e-06	yes	up	AT1G73120	At1g73120
BnaA02G0207900ZS	3.25642	1.70329	2.55771e-08	7.40063e-07	yes	up	AT1G73680	alpha dioxygenase
BnaA02G0209400ZS	2.07659	1.05422	7.63135e-08	2.03475e-06	yes	up	AT1G74020	Protein STRICTOSIDINE SYNTHASE-LIKE 12
BnaA02G0212100ZS	3.33399	1.73725	0.00492066	0.0344078	yes	up	AT1G74590	Glutathione S-transferase U10
BnaA02G0214300ZS	3.72681	1.89794	8.64495e-12	3.94618e-10	yes	up	AT1G75280	Isoflavone reductase homolog P3
BnaA02G0214800ZS	2.16787	1.11628	1.00138e-09	3.51185e-08	yes	up	AT1G75380	Bifunctional nuclease 1
BnaA02G0214900ZS	4.41945	2.14387	1.37795e-12	7.02631e-11	yes	up	AT1G04770	Protein SULFUR DEFICIENCY-INDUCED 2
BnaA02G0215700ZS	13.4724	3.75193	1.40593e-06	2.9717e-05	yes	up	AT1G75490	Dehydration-responsive element-binding protein 2D
BnaA02G0218900ZS	0.437716	-1.19193	2.70268e-08	7.76889e-07	yes	down	AT5G16370	Probable acyl-activating enzyme 5%2C peroxisomal
BnaA02G0219900ZS	4.7867	2.25903	2.91219e-31	6.3233e-29	yes	up	AT1G76180	Dehydrin ERD14
BnaA02G0221900ZS	3.19042	1.67375	0.00093947	0.00903357	yes	up	AT1G76500	AT-hook motif nuclear-localized protein 29
BnaA02G0226300ZS	8.64672	3.11215	3.04629e-27	5.20414e-25	yes	up	AT1G77450	NAC032
BnaA02G0228100ZS	2.92035	1.54614	0.00273822	0.0216273	yes	up	AT1G77730	Pleckstrin homology (PH) domain superfamily protein
BnaA02G0229400ZS	0.440425	-1.18303	9.90402e-07	2.1561e-05	yes	down	AT1G78020	F28K19.24
BnaA02G0231100ZS	0.477202	-1.06733	5.77642e-10	2.09667e-08	yes	down	AT1G78270	UDP-glycosyltransferase 85A4
BnaA02G0236700ZS	5.41667	2.43741	1.41658e-38	5.02041e-36	yes	up	AT1G79270	Evolutionarily conserved C-terminal region 8
BnaA02G0237300ZS	2.52877	1.33844	0.00372023	0.0275786	yes	up	AT1G79360	Organic cation/carnitine transporter 2
BnaA02G0241300ZS	3.12898	1.64569	0.000121627	0.00159717	yes	up	AT1G80610	At1g80610/T21F11_6
BnaA02G0242100ZS	2.47523	1.30756	7.97301e-06	0.000141451	yes	up	AT1G80570	F-box/LRR-repeat protein 14
BnaA02G0244900ZS	0.491038	-1.02609	3.19605e-05	0.000493408	yes	down	AT1G80280	Alpha/beta-Hydrolases superfamily protein
BnaA02G0245700ZS	16.9041	4.0793	4.9535e-25	7.26586e-23	yes	up	AT1G80160	F18B13.24 protein
BnaA02G0246100ZS	2.70426	1.43523	1.78145e-10	6.88206e-09	yes	up	AT1G80130	F18B13.21 protein
BnaA02G0247600ZS	2.21596	1.14793	2.94898e-06	5.79028e-05	yes	up	AT1G64940	Cytochrome P450%2C family 87%2C subfamily A%2C polypeptide 6
BnaA02G0251500ZS	0.126188	-2.98635	0.0026876	0.0213226	yes	down	AT4G01450	WAT1-related protein At4g01450
BnaA02G0252300ZS	0.487455	-1.03666	2.21068e-05	0.000354523	yes	down	AT4G02130	Probable galacturonosyltransferase-like 6
BnaA02G0253200ZS	0.448496	-1.15683	3.57823e-07	8.48717e-06	yes	down	AT4G02290	Endoglucanase 17
BnaA02G0253700ZS	3.7247	1.89713	7.00929e-06	0.000125887	yes	up	AT4G02380	senescence-associated gene 21
BnaA02G0253800ZS	2.21092	1.14465	0.000660228	0.00674521	yes	up	AT4G02390	Poly [ADP-ribose] polymerase 2
BnaA02G0256300ZS	2.89909	1.5356	9.73427e-08	2.55486e-06	yes	up	AT1G56220	Dormancy/auxin associated family protein
BnaA02G0258200ZS	2.51725	1.33185	2.47269e-12	1.21315e-10	yes	up	AT4G05150	AT4g05150/C17L7_70
BnaA02G0259100ZS	2.23587	1.16084	1.08863e-05	0.000186423	yes	up	AT4G21980	Autophagy-related protein
BnaA02G0262800ZS	0.495958	-1.01171	6.93555e-05	0.000973759	yes	down	AT4G12300	Cytochrome P450%2C family 706%2C subfamily A%2C polypeptide 4
BnaA02G0264700ZS	2.05061	1.03606	2.44453e-08	7.09474e-07	yes	up	AT4G12070	Uncharacterized protein At4g12070/F16J13_140
BnaA02G0265200ZS	2.72331	1.44536	1.48542e-20	1.59018e-18	yes	up	AT4G11800	Calcineurin-like metallo-phosphoesterase superfamily protein
BnaA02G0266400ZS	2.10792	1.07582	6.6769e-20	6.81534e-18	yes	up	AT4G11600	Probable phospholipid hydroperoxide glutathione peroxidase 6%2C mitochondrial
BnaA02G0266900ZS	0.445459	-1.16664	0.000387263	0.00429631	yes	down	AT4G11450	Bromo-adjacent domain protein%2C putative (DUF3527)
BnaA02G0270000ZS	0.246458	-2.02059	0.00754099	0.0482	yes	down	AT4G10550	Subtilase family protein
BnaA02G0271600ZS	2.89878	1.53545	0.00088705	0.00861242	yes	up	AT4G10310	Sodium transporter HKT1
BnaA02G0281200ZS	16.9105	4.07984	1.53665e-13	8.8476e-12	yes	up	AT5G43150	At5g43150
BnaA02G0286500ZS	0.463612	-1.10901	4.37315e-06	8.23524e-05	yes	down	AT5G44190	Transcription activator GLK2
BnaA02G0287200ZS	8.70197	3.12134	0.000213449	0.00258538	yes	up	AT5G44310	Late embryogenesis abundant protein (LEA) family protein
BnaA02G0289000ZS	0.360355	-1.47251	8.86972e-09	2.74754e-07	yes	down	AT5G44700	LRR receptor-like serine/threonine-protein kinase GSO2
BnaA02G0291600ZS	0.431425	-1.21282	2.87595e-09	9.51299e-08	yes	down	AT4G36150	Disease resistance protein (TIR-NBS-LRR class) family
BnaA02G0292400ZS	2.05204	1.03706	8.18158e-13	4.27502e-11	yes	up	AT5G45280	Pectin acetylesterase 11
BnaA02G0298800ZS	0.463231	-1.1102	1.38345e-06	2.93234e-05	yes	down	AT5G46280	DNA replication licensing factor MCM3
BnaA02G0302200ZS	0.470909	-1.08648	0.000267527	0.00314156	yes	down	AT5G46740	Ubiquitin carboxyl-terminal hydrolase 21
BnaA02G0307700ZS	2.43711	1.28517	3.20045e-11	1.3527e-09	yes	up	AT5G47390	Transcription factor KUA1
BnaA02G0308800ZS	8.6281	3.10904	1.35373e-21	1.56362e-19	yes	up	AT5G47530	Cytochrome b561 and DOMON domain-containing protein At5g47530
BnaA02G0309100ZS	2.81454	1.4929	9.53691e-05	0.00128729	yes	up	AT5G47560	Tonoplast dicarboxylate transporter
BnaA02G0309400ZS	7.02714	2.81294	6.08841e-20	6.23696e-18	yes	up	AT5G47640	Nuclear transcription factor Y subunit B-2
BnaA02G0309500ZS	2.30418	1.20426	5.39316e-13	2.87866e-11	yes	up	AT5G47650	nudix hydrolase homolog 2
BnaA02G0313500ZS	8.90269	3.15424	0.000554569	0.00580182	yes	up	AT2G01275	RING/FYVE/PHD zinc finger superfamily protein
BnaA02G0313600ZS	0.353492	-1.50025	2.64765e-06	5.262e-05	yes	down	AT2G01290	Probable ribose-5-phosphate isomerase 2
BnaA02G0313900ZS	3.56587	1.83425	0.00165807	0.0144269	yes	up	AT2G01340	At2g01340
BnaA02G0319000ZS	0.252641	-1.98484	0.0066993	0.0439778	yes	down	AT2G01900	DNAse I-like superfamily protein
BnaA02G0329000ZS	2.00055	1.0004	0.000567426	0.00592113	yes	up	AT2G03760	Cytosolic sulfotransferase 12
BnaA02G0331600ZS	0.488924	-1.03232	0.00499915	0.0347904	yes	down	AT3G25585	Choline/ethanolaminephosphotransferase 2
BnaA02G0334800ZS	2.80637	1.48871	4.56765e-07	1.06421e-05	yes	up	AT3G26000	F-box protein SKIP14
BnaA02G0347600ZS	16.652	4.05763	0.00207941	0.0173185	yes	up	AT3G28150	Protein ALTERED XYLOGLUCAN 4-like
BnaA02G0350200ZS	0.390782	-1.35556	6.36974e-09	2.01469e-07	yes	down	AT3G28910	Transcription factor MYB30
BnaA02G0350500ZS	2.74517	1.45689	2.59424e-05	0.000408439	yes	up	AT3G28940	Protein AIG2 B
BnaA02G0354700ZS	52.5805	5.71646	1.17917e-51	7.23464e-49	yes	up	AT3G29575	Ninja-family protein AFP3
BnaA02G0356800ZS	2.01107	1.00796	9.66835e-07	2.11124e-05	yes	up	AT3G30180	Cytochrome P450 85A2
BnaA02G0359700ZS	31.9791	4.99906	1.07817e-62	9.18201e-60	yes	up	AT5G48180	Nitrile-specifier protein 5
BnaA02G0361800ZS	0.488453	-1.03371	2.06998e-05	0.000334118	yes	down	AT5G48490	At5g48490
BnaA02G0364300ZS	0.426236	-1.23028	6.96624e-05	0.000977586	yes	down	AT5G48890	LATE
BnaA02G0366900ZS	2.32378	1.21648	1.18269e-10	4.65399e-09	yes	up	AT1G06900	Nardilysin-like
BnaA02G0369900ZS	2.90045	1.53628	3.0674e-15	2.10617e-13	yes	up	AT4G29250	HXXXD-type acyl-transferase family protein
BnaA02G0378900ZS	6.19154	2.6303	0.00203085	0.0169934	yes	up	-	-
BnaA02G0379600ZS	6.67795	2.73941	5.60456e-29	1.05541e-26	yes	up	AT5G25610	BURP domain protein RD22
BnaA02G0379700ZS	4.35968	2.12422	1.13949e-14	7.43066e-13	yes	up	AT5G25560	CHY-type/CTCHY-type/RING-type Zinc finger protein
BnaA02G0379800ZS	2.56692	1.36004	7.47986e-05	0.00104147	yes	up	AT5G11440	Polyadenylate-binding protein-interacting protein 5
BnaA02G0382700ZS	4.29104	2.10133	0.00215267	0.0178013	yes	up	AT5G24940	Probable protein phosphatase 2C 71
BnaA02G0387700ZS	2.68822	1.42665	1.20513e-11	5.36379e-10	yes	up	AT5G24140	squalene monooxygenase 2
BnaA02G0388200ZS	3.43351	1.77969	0.00367256	0.0273175	yes	up	AT5G23870	Pectin acetylesterase 9
BnaA02G0391100ZS	3.1838	1.67075	0.000938309	0.00902545	yes	up	AT5G60850	OBP4
BnaA02G0393200ZS	5.64489	2.49695	2.36791e-47	1.25102e-44	yes	up	AT5G65990	Amino acid transporter AVT3A
BnaA02G0394000ZS	0.116232	-3.10492	1.14424e-05	0.000195302	yes	down	AT5G61600	Ethylene-responsive transcription factor ERF104
BnaA02G0395100ZS	5.9748	2.57889	2.93701e-07	7.07101e-06	yes	up	AT5G61820	Stress up-regulated Nod 19 protein
BnaA02G0395700ZS	2.19479	1.13409	1.87362e-14	1.19717e-12	yes	up	AT5G61960	Protein MEI2-like 1
BnaA02G0397100ZS	148.093	7.21036	8.67206e-08	2.29189e-06	yes	up	AT5G62150	At5g62150
BnaA02G0398200ZS	3.54956	1.82764	5.04718e-17	4.12589e-15	yes	up	AT5G62180	Probable carboxylesterase 120
BnaA02G0399000ZS	6.04893	2.59668	0.000178123	0.00221138	yes	up	AT5G62210	Embryo-specific protein 3%2C (ATS3)
BnaA02G0400200ZS	4.94755	2.30671	0.000417055	0.00456839	yes	up	AT5G62430	Cyclic dof factor 1
BnaA02G0400500ZS	5.47883	2.45387	1.82091e-34	4.99517e-32	yes	up	AT5G62470	Transcription factor MYB96
BnaA02G0402800ZS	10.6356	3.41083	7.95213e-05	0.00109918	yes	up	AT5G63350	Emb
BnaA02G0403000ZS	2.66679	1.41511	8.21129e-17	6.61762e-15	yes	up	AT5G63380	4-coumarate--CoA ligase-like 9
BnaA02G0405700ZS	3.53595	1.8221	2.22802e-11	9.6091e-10	yes	up	AT5G63790	NAC domain containing protein 102
BnaA02G0408600ZS	3.23923	1.69565	1.15307e-11	5.14813e-10	yes	up	AT5G64430	At5g64430
BnaA02G0411500ZS	3.77875	1.91791	2.81049e-06	5.53933e-05	yes	up	AT5G65140	Probable trehalose-phosphate phosphatase J
BnaA02G0414600ZS	0.454374	-1.13805	1.22734e-08	3.71123e-07	yes	down	AT5G65683	Probable E3 ubiquitin-protein ligase WAVH2
BnaA02G0415300ZS	2.78815	1.47931	0.00436357	0.0312751	yes	up	AT5G65925	At5g65925
BnaA02G0415600ZS	10.402	3.37879	0.00152733	0.0134967	yes	up	AT5G67600	Cysteine-rich and transmembrane domain-containing protein WIH1
BnaA02G0417800ZS	9.03742	3.17591	0.00139531	0.0125299	yes	up	AT5G66780	AT5g66780/MUD21_2
BnaA02G0418500ZS	3.12254	1.64272	0.000294252	0.00340632	yes	up	AT5G66650	Calcium uniporter protein 3%2C mitochondrial
BnaA02G0418600ZS	4.51503	2.17473	0.000457523	0.00492382	yes	up	AT5G66595	--
BnaA03G0001600ZS	3.89034	1.9599	5.69952e-05	0.000818754	yes	up	AT5G01670	NAD(P)-linked oxidoreductase superfamily protein
BnaA03G0002200ZS	5.40785	2.43506	1.48379e-51	9.00677e-49	yes	up	AT5G01600	Ferritin-1%2C chloroplastic
BnaA03G0002700ZS	3.38991	1.76125	1.44676e-15	1.01663e-13	yes	up	AT5G01520	AtAIRP2
BnaA03G0003800ZS	3.0747	1.62044	4.96834e-07	1.15377e-05	yes	up	AT5G01260	Carbohydrate-binding-like fold
BnaA03G0004700ZS	11.6425	3.54133	2.9302e-09	9.68681e-08	yes	up	AT5G02020	AT5g02020/T7H20_70
BnaA03G0005800ZS	0.456383	-1.13168	0.000294643	0.00340876	yes	down	AT5G02260	EXPA9
BnaA03G0009300ZS	18.7385	4.22793	4.16347e-27	7.07034e-25	yes	up	AT5G03210	Arabidopsis thaliana genomic DNA%2C chromosome 5%2C P1 clone:MOK16
BnaA03G0009400ZS	5.2294	2.38664	1.90789e-11	8.31011e-10	yes	up	AT5G03230	Arabidopsis thaliana genomic DNA%2C chromosome 5%2C P1 clone:MOK16
BnaA03G0010300ZS	0.382666	-1.38584	0.000227588	0.00272757	yes	down	AT5G03430	Phosphoadenosine phosphosulfate (PAPS) reductase family protein
BnaA03G0014100ZS	2.5409	1.34534	0.000272972	0.00320067	yes	up	AT5G04250	At5g04250
BnaA03G0016300ZS	3.73078	1.89948	4.14528e-16	3.10401e-14	yes	up	AT5G04760	Duplicated homeodomain-like superfamily protein
BnaA03G0019700ZS	0.306211	-1.7074	7.06718e-07	1.58821e-05	yes	down	AT5G05440	Abscisic acid receptor PYL5
BnaA03G0020000ZS	0.306211	-1.7074	7.06718e-07	1.58821e-05	yes	down	AT5G05440	Abscisic acid receptor PYL5
BnaA03G0023200ZS	0.158913	-2.65369	1.6273e-07	4.12127e-06	yes	down	AT5G06250	AP2/B3-like transcriptional factor family protein
BnaA03G0026100ZS	0.284798	-1.81199	1.81531e-17	1.52099e-15	yes	down	AT5G07030	Eukaryotic aspartyl protease family protein
BnaA03G0026300ZS	0.310757	-1.68614	0.00333981	0.0253514	yes	down	AT5G07110	PRA1 family protein B6
BnaA03G0027700ZS	2.55519	1.35343	7.13138e-09	2.24193e-07	yes	up	AT5G07440	Glutamate dehydrogenase
BnaA03G0027800ZS	144.61	7.17602	1.47349e-07	3.76347e-06	yes	up	AT5G07475	At5g07475
BnaA03G0032200ZS	0.25579	-1.96697	9.25371e-11	3.69753e-09	yes	down	AT5G08330	Transcription factor TCP21
BnaA03G0036400ZS	148.072	7.21016	1.17811e-49	6.59038e-47	yes	up	AT5G09530	PRP10
BnaA03G0037400ZS	0.430648	-1.21542	0.00168336	0.014604	yes	down	AT5G09820	Probable plastid-lipid-associated protein 7%2C chloroplastic
BnaA03G0040500ZS	2.09623	1.0678	5.2727e-09	1.68546e-07	yes	up	AT5G10480	Very-long-chain (3R)-3-hydroxyacyl-CoA dehydratase
BnaA03G0041600ZS	0.457191	-1.12913	0.000474003	0.00507242	yes	down	AT5G10630	Translation elongation factor EF1A/initiation factor IF2gamma family protein
BnaA03G0043200ZS	2.32994	1.22029	2.59088e-06	5.16177e-05	yes	up	AT5G11090	At5g11090
BnaA03G0043300ZS	11.0214	3.46224	1.6307e-44	7.5647e-42	yes	up	AT5G11110	Glycosyltransferase (Fragment)
BnaA03G0052200ZS	6.10678	2.61041	0.000541277	0.0056857	yes	up	AT5G13170	Bidirectional sugar transporter SWEET15
BnaA03G0052300ZS	3.66478	1.87373	1.01745e-31	2.31293e-29	yes	up	AT5G13180	NAC domain-containing protein 83
BnaA03G0053100ZS	2.29783	1.20027	1.01749e-05	0.000176037	yes	up	AT5G13330	Rap2.6L
BnaA03G0055200ZS	3.43796	1.78155	1.50457e-18	1.38466e-16	yes	up	AT5G13820	Telomere repeat-binding protein 4
BnaA03G0057100ZS	0.240973	-2.05305	6.84417e-09	2.15519e-07	yes	down	AT5G14090	Protein LAZY 1
BnaA03G0057700ZS	0.391843	-1.35165	0.00558493	0.037946	yes	down	AT5G14210	Leucine-rich repeat protein kinase family protein
BnaA03G0062100ZS	14.0023	3.80759	6.97265e-20	7.10451e-18	yes	up	AT5G15190	At5g15190
BnaA03G0067000ZS	0.338017	-1.56483	0.000204325	0.00248849	yes	down	AT5G16190	cellulose synthase like A11
BnaA03G0067900ZS	0.448341	-1.15733	0.00295589	0.0229935	yes	down	AT5G16310	Ubiquitin carboxyl-terminal hydrolase
BnaA03G0069200ZS	2.15031	1.10455	4.56857e-09	1.47442e-07	yes	up	AT5G16370	Probable acyl-activating enzyme 5%2C peroxisomal
BnaA03G0071300ZS	31.9365	4.99714	0.000190338	0.00234011	yes	up	AT5G16770	Myb domain protein 9
BnaA03G0073500ZS	3.87012	1.95238	3.99192e-12	1.90926e-10	yes	up	AT5G17300	Protein REVEILLE 1
BnaA03G0074600ZS	2.38563	1.25437	2.29019e-05	0.00036563	yes	up	AT5G17600	RING-H2 finger protein ATL52
BnaA03G0074700ZS	2.53501	1.34199	1.13354e-11	5.07285e-10	yes	up	AT5G17650	At5g17650
BnaA03G0077300ZS	3.10083	1.63265	2.98084e-12	1.44383e-10	yes	up	AT4G24840	FUNCTIONS IN: molecular_function unknown%3B INVOLVED IN: protein transport%2C Golgi organization%3B LOCATED IN: vacuole%3B EXPRESSED IN: 23 plant structures%3B EXPRESSED DURING: 13 growth stages%3B CONTAINS InterPro DOMAIN/s: COG complex component%2C COG2 (InterP /.../009316)%3B Has 30201 Blast hits to 17322 proteins in 780 species: Archae - 12%3B Bacteria - 1396%3B Metazoa - 17338%3B Fungi - 342…
BnaA03G0078800ZS	2.48513	1.31332	0.000153429	0.00194328	yes	up	AT5G18610	Serine/threonine-protein kinase PBL27
BnaA03G0079100ZS	4.57884	2.19498	6.25387e-29	1.16997e-26	yes	up	AT5G18670	Inactive beta-amylase 9
BnaA03G0082500ZS	6.65669	2.73481	1.98099e-05	0.000321924	yes	up	AT5G19140	Aluminum induced protein with YGL and LRDR motifs
BnaA03G0089900ZS	2.90004	1.53607	0.00662884	0.0436106	yes	up	AT5G20680	TBL16
BnaA03G0090100ZS	0.348714	-1.51988	3.71637e-06	7.13501e-05	yes	down	AT5G20740	Plant invertase/pectin methylesterase inhibitor superfamily protein
BnaA03G0092300ZS	2.90494	1.53851	3.12978e-05	0.000483963	yes	up	AT5G21940	At5g21940
BnaA03G0092800ZS	2.41321	1.27095	5.48233e-11	2.26679e-09	yes	up	AT5G22000	RHF2A
BnaA03G0096300ZS	2.44889	1.29213	0.00166354	0.0144651	yes	up	AT5G22790	Protein RETICULATA-RELATED 1%2C chloroplastic
BnaA03G0100200ZS	5.05091	2.33654	0.00104457	0.00985488	yes	up	AT5G59960	unknown protein%3B FUNCTIONS IN: molecular_function unknown%3B INVOLVED IN: biological_process unknown%3B LOCATED IN: nucleus%3B EXPRESSED IN: 24 plant structures%3B EXPRESSED DURING: 15 growth stages%3B Has 30201 Blast hits to 17322 proteins in 780 species: Ar /.../ 12%3B Bacteria - 1396%3B Metazoa - 17338%3B Fungi - 3422%3B Plants - 5037%3B Viruses - 0%3B Other Eukaryotes - 2996 (source: NCBI B…
BnaA03G0100900ZS	2.23019	1.15717	0.00368851	0.0274076	yes	up	AT5G59800	Methyl-CpG-binding domain-containing protein 7
BnaA03G0102100ZS	2.58064	1.36773	4.68439e-11	1.95671e-09	yes	up	AT5G59550	zinc finger (C3HC4-type RING finger) family protein
BnaA03G0102200ZS	14.6186	3.86974	7.21312e-20	7.33643e-18	yes	up	AT5G59480	Haloacid dehalogenase-like hydrolase (HAD) superfamily protein
BnaA03G0103100ZS	12.3357	3.62477	1.17671e-06	2.52888e-05	yes	up	AT5G59080	Emb
BnaA03G0104900ZS	7.97624	2.99571	0.000398537	0.00440871	yes	up	AT5G58670	Phosphoinositide phospholipase C 1
BnaA03G0107000ZS	2.58988	1.37288	2.30068e-10	8.75745e-09	yes	up	AT5G58350	Probable serine/threonine-protein kinase WNK4
BnaA03G0108300ZS	2.22859	1.15613	4.58522e-11	1.91809e-09	yes	up	AT5G58070	TIL
BnaA03G0109100ZS	3.59779	1.84711	0.000514164	0.00544577	yes	up	AT5G57910	At5g57910
BnaA03G0109500ZS	2.20807	1.14279	9.50371e-06	0.000165731	yes	up	AT5G57840	AT5g57840/MTI20_9
BnaA03G0110100ZS	6.36524	2.67022	1.03166e-06	2.23994e-05	yes	up	AT5G57790	unknown protein%3B Has 13 Blast hits to 11 proteins in 5 species: Archae - 0%3B Bacteria - 0%3B Metazoa - 0%3B Fungi - 0%3B Plants - 13%3B Viruses - 0%3B Other Eukaryotes - 0 (source: NCBI BLink).
BnaA03G0111100ZS	2.29206	1.19665	1.53971e-21	1.76769e-19	yes	up	AT5G57610	Kinase superfamily with octicosapeptide/Phox/Bem1p domain-containing protein
BnaA03G0113400ZS	4.32202	2.11171	0.00598166	0.0401444	yes	up	AT5G57040	At5g57040
BnaA03G0113600ZS	2.57239	1.36311	1.22251e-12	6.27296e-11	yes	up	AT5G57030	Lycopene epsilon cyclase%2C chloroplastic
BnaA03G0114000ZS	2.30577	1.20525	3.6364e-05	0.000551539	yes	up	AT5G56870	Beta-galactosidase 4
BnaA03G0115600ZS	2.05823	1.0414	0.00665267	0.0437371	yes	up	AT5G56550	Emb
BnaA03G0117400ZS	3.18403	1.67085	6.22838e-13	3.2906e-11	yes	up	AT5G56270	Probable WRKY transcription factor 2
BnaA03G0118600ZS	19.3361	4.27322	3.98089e-11	1.66896e-09	yes	up	AT5G55970	RING/U-box superfamily protein
BnaA03G0119000ZS	2.65578	1.40913	8.51313e-12	3.88912e-10	yes	up	AT5G55860	WEB family protein At5g55860
BnaA03G0119700ZS	0.391794	-1.35183	1.26593e-06	2.70434e-05	yes	down	AT5G55710	Tic20-V
BnaA03G0120200ZS	3.7204	1.89546	2.26452e-08	6.59914e-07	yes	up	AT5G55620	At5g55620
BnaA03G0121400ZS	2.3128	1.20964	0.00334151	0.0253575	yes	up	AT5G55450	Bifunctional inhibitor/lipid-transfer protein/seed storage 2S albumin superfamily protein
BnaA03G0122700ZS	3.00105	1.58547	3.16004e-06	6.15599e-05	yes	up	AT5G55090	mitogen-activated protein kinase kinase kinase 15
BnaA03G0122900ZS	5.42136	2.43865	2.06555e-09	6.9615e-08	yes	up	AT5G55060	Rab3 GTPase-activating protein catalytic subunit
BnaA03G0123500ZS	2.39657	1.26097	3.46922e-06	6.69202e-05	yes	up	AT5G54980	CASP-like protein
BnaA03G0123700ZS	2.01731	1.01243	1.46133e-06	3.07457e-05	yes	up	AT5G54940	AT5g54940/MBG8_21
BnaA03G0124100ZS	2.42224	1.27634	3.91307e-06	7.48243e-05	yes	up	AT5G54770	Thiamine thiazole synthase%2C chloroplastic
BnaA03G0125000ZS	3.37392	1.75443	0.00171298	0.014816	yes	up	AT5G54620	Ankyrin repeat family protein
BnaA03G0125400ZS	44.1798	5.46532	0.000619283	0.00639213	yes	up	AT5G54585	Uncharacterized protein At5g54585
BnaA03G0126000ZS	3.32333	1.73263	0.000125269	0.00163827	yes	up	AT3G57710	Protein kinase superfamily protein
BnaA03G0126500ZS	3.7455	1.90516	8.63257e-05	0.00118291	yes	up	AT5G54230	Myb domain protein 49
BnaA03G0127000ZS	2.80777	1.48943	2.88389e-07	6.95191e-06	yes	up	AT5G54165	Avr9/Cf-9 rapidly elicited protein
BnaA03G0127600ZS	0.446258	-1.16405	3.25074e-05	0.000500226	yes	down	AT5G54010	UDP-glycosyltransferase 79B6
BnaA03G0131100ZS	180.651	7.49706	4.61462e-09	1.48592e-07	yes	up	AT5G53260	Late embryogenesis abundant protein 49
BnaA03G0132000ZS	0.430092	-1.21728	0.000136258	0.00175701	yes	down	AT5G53160	RCAR3
BnaA03G0132600ZS	2.10495	1.07378	1.18239e-06	2.53917e-05	yes	up	AT5G53050	Alpha/beta-Hydrolases superfamily protein
BnaA03G0134200ZS	2.15343	1.10663	1.7284e-07	4.35029e-06	yes	up	AT5G52660	Protein REVEILLE 6
BnaA03G0135000ZS	45.0685	5.49405	1.62963e-16	1.27029e-14	yes	up	AT5G52300	Low-temperature-induced 65 kDa protein
BnaA03G0139800ZS	115.514	6.85192	5.16643e-08	1.41863e-06	yes	up	AT5G59320	Non-specific lipid-transfer protein 3
BnaA03G0140700ZS	3.47223	1.79586	0.000379764	0.00423057	yes	up	AT5G51160	Ankyrin repeat family protein
BnaA03G0141600ZS	2.06978	1.04948	1.45095e-16	1.13722e-14	yes	up	AT5G51070	Chaperone protein ClpD%2C chloroplastic
BnaA03G0141800ZS	3.22265	1.68825	0.00532831	0.0366255	yes	up	AT5G51020	Chromophore lyase CRL%2C chloroplastic
BnaA03G0146400ZS	2.57271	1.36329	1.42428e-06	3.00548e-05	yes	up	AT2G30360	CBL-interacting serine/threonine-protein kinase 11
BnaA03G0154600ZS	2.5197	1.33325	2.09831e-13	1.17842e-11	yes	up	AT2G31955	CNX2
BnaA03G0154800ZS	4.39828	2.13694	9.32702e-30	1.82594e-27	yes	up	AT2G31990	Exostosin family protein
BnaA03G0157800ZS	4.78266	2.25781	1.92347e-24	2.68998e-22	yes	up	AT2G32800	Receptor like protein kinase S.2
BnaA03G0160900ZS	6.57027	2.71595	2.02257e-15	1.40226e-13	yes	up	AT2G33380	Probable peroxygenase 3
BnaA03G0165600ZS	0.420777	-1.24887	3.0006e-08	8.56483e-07	yes	down	AT2G34430	Chlorophyll a-b binding protein%2C chloroplastic
BnaA03G0170400ZS	0.442818	-1.17521	2.07337e-07	5.14142e-06	yes	down	AT2G35650	Probable mannan synthase 7
BnaA03G0172200ZS	8.5607	3.09773	0.00458862	0.0326095	yes	up	AT2G35900	Mal d 1-associated protein
BnaA03G0177600ZS	2.08059	1.05699	6.38778e-11	2.60902e-09	yes	up	AT2G37180	Aquaporin PIP2-3
BnaA03G0177700ZS	2.88614	1.52914	3.24371e-05	0.000499684	yes	up	AT2G37170	plasma membrane intrinsic protein 2
BnaA03G0180900ZS	2.98321	1.57686	3.73995e-06	7.17304e-05	yes	up	AT2G37750	Expressed protein
BnaA03G0182000ZS	3.2954	1.72045	8.55524e-15	5.64992e-13	yes	up	AT2G37970	SOUL heme-binding family protein
BnaA03G0183900ZS	0.192205	-2.37928	3.45669e-25	5.16323e-23	yes	down	AT2G38310	Abscisic acid receptor PYL4
BnaA03G0184100ZS	2.94748	1.55948	1.96043e-07	4.88472e-06	yes	up	AT1G26610	C2H2-like zinc finger protein
BnaA03G0188100ZS	5.49436	2.45795	6.3247e-13	3.3384e-11	yes	up	AT2G38820	Protein of unknown function (DUF506)
BnaA03G0188500ZS	3.41569	1.77218	3.5358e-17	2.90705e-15	yes	up	AT3G54620	Basic leucine zipper 25
BnaA03G0189600ZS	2.16748	1.11602	4.20276e-05	0.00062645	yes	up	AT2G39010	Probable aquaporin PIP2-6
BnaA03G0190000ZS	2.47088	1.30503	1.72732e-15	1.20488e-13	yes	up	AT2G39050	Ricin B-like lectin EULS3
BnaA03G0193400ZS	6.01116	2.58764	1.69654e-11	7.44064e-10	yes	up	AT2G39700	Expansin-A4
BnaA03G0194400ZS	3.98175	1.9934	1.30059e-27	2.2834e-25	yes	up	AT2G39800	Delta-1-pyrroline-5-carboxylate synthase A
BnaA03G0194900ZS	0.290848	-1.78166	0.00173657	0.0149769	yes	down	AT2G39890	Proline transporter 1
BnaA03G0198000ZS	0.292845	-1.77179	0.00428098	0.0308147	yes	down	AT2G40330	Abscisic acid receptor PYL6
BnaA03G0202800ZS	2.25525	1.17329	2.20417e-10	8.40134e-09	yes	up	AT2G41430	LSR1
BnaA03G0203200ZS	2.93739	1.55453	1.18295e-17	1.01045e-15	yes	up	AT2G41540	Glycerol-3-phosphate dehydrogenase [NAD(+)] GPDHC1%2C cytosolic
BnaA03G0208700ZS	2.44196	1.28804	1.06725e-08	3.26173e-07	yes	up	AT2G43010	phytochrome interacting factor 4
BnaA03G0209600ZS	0.227017	-2.13913	3.82407e-08	1.0696e-06	yes	down	AT2G43140	Basic helix-loop-helix (BHLH) DNA-binding superfamily protein
BnaA03G0210600ZS	2.48429	1.31283	0.000250205	0.00296746	yes	up	AT2G43290	MSS3
BnaA03G0212000ZS	4.08076	2.02884	0.00197795	0.0166337	yes	up	AT2G43580	Endochitinase At2g43580
BnaA03G0215600ZS	2.49821	1.32089	2.71401e-06	5.36771e-05	yes	up	AT2G44120	Ribosomal protein L30/L7 family protein
BnaA03G0217700ZS	2.6982	1.432	1.48957e-12	7.52821e-11	yes	up	AT2G44670	At2g44670/F16B22.16
BnaA03G0219400ZS	3.16452	1.66199	5.9024e-12	2.74478e-10	yes	up	AT2G45170	Autophagy-related protein 8e
BnaA03G0219500ZS	0.386097	-1.37296	9.84567e-10	3.45713e-08	yes	down	AT2G45180	At2g45180
BnaA03G0219900ZS	4.59854	2.20118	5.72952e-54	3.93881e-51	yes	up	AT2G45220	Probable pectinesterase/pectinesterase inhibitor 17
BnaA03G0225200ZS	13.5633	3.76163	8.41188e-09	2.61139e-07	yes	up	AT2G46500	Phosphatidylinositol 4-kinase gamma 4
BnaA03G0225300ZS	2.41024	1.26918	0.000667573	0.0068044	yes	up	AT2G46500	Phosphatidylinositol 4-kinase gamma 4
BnaA03G0225600ZS	2.11892	1.08333	0.00360576	0.0269118	yes	up	AT2G46600	Calcium-binding protein KIC
BnaA03G0227800ZS	2.76381	1.46666	0.00162278	0.0141798	yes	up	AT2G47460	Transcription factor MYB12
BnaA03G0229100ZS	0.42223	-1.2439	0.000578234	0.00601522	yes	down	AT5G07900	Mitochondrial transcription termination factor family protein
BnaA03G0229500ZS	15.2338	3.9292	2.90791e-13	1.60157e-11	yes	up	AT2G29940	ABC transporter G family member 31
BnaA03G0235000ZS	2.79983	1.48534	0.00278792	0.0219355	yes	up	AT2G27260	At2g27260/F12K2.16
BnaA03G0237800ZS	2.93751	1.5546	0.003428	0.0258694	yes	up	AT1G64840	F-box/kelch-repeat protein At1g64840
BnaA03G0238800ZS	0.355928	-1.49034	4.20781e-08	1.16948e-06	yes	down	AT5G19100	Eukaryotic aspartyl protease family protein
BnaA03G0241700ZS	0.442013	-1.17784	0.000149278	0.00189534	yes	down	AT2G21050	Auxin transporter-like protein 2
BnaA03G0244800ZS	5.47516	2.4529	5.75295e-33	1.42721e-30	yes	up	AT5G50240	Protein-L-isoaspartate O-methyltransferase 2
BnaA03G0246000ZS	35.3048	5.14179	6.6218e-09	2.08863e-07	yes	up	AT5G50600	11-beta-hydroxysteroid dehydrogenase 1B
BnaA03G0247300ZS	2.12021	1.08421	2.88868e-06	5.68167e-05	yes	up	AT4G08230	Glycine-rich protein
BnaA03G0249000ZS	2.11694	1.08198	8.72158e-21	9.5152e-19	yes	up	AT4G08900	Arginase 1%2C mitochondrial
BnaA03G0249100ZS	0.453726	-1.14011	0.000457187	0.00492286	yes	down	AT4G08950	Protein EXORDIUM
BnaA03G0250000ZS	2.87509	1.52361	2.08315e-09	7.01668e-08	yes	up	AT4G09030	Classical arabinogalactan protein 10
BnaA03G0250500ZS	0.481126	-1.05551	0.000181911	0.00224814	yes	down	AT4G09160	Patellin-5
BnaA03G0251500ZS	27.3028	4.77098	7.85615e-08	2.08981e-06	yes	up	AT4G09600	Gibberellin-regulated protein 3
BnaA03G0253100ZS	3.87578	1.95449	7.64278e-05	0.00106156	yes	up	AT4G10020	11-beta-hydroxysteroid dehydrogenase-like 5
BnaA03G0254600ZS	24.0444	4.58763	3.70734e-07	8.76656e-06	yes	up	AT4G10490	Protein DMR6-LIKE OXYGENASE 2
BnaA03G0258700ZS	6.82422	2.77066	0.000169503	0.00211866	yes	up	AT4G11910	Protein STAY-GREEN 2%2C chloroplastic
BnaA03G0260400ZS	0.459701	-1.12123	6.93006e-09	2.18104e-07	yes	down	AT4G12420	Monocopper oxidase-like protein SKU5
BnaA03G0262500ZS	4.16069	2.05682	0.00483939	0.0339979	yes	up	AT4G04480	F-box protein with a domain protein
BnaA03G0264100ZS	2.03701	1.02645	2.68039e-05	0.00042086	yes	up	AT4G05010	F-box protein At4g05010
BnaA03G0264300ZS	2.73997	1.45416	3.29683e-06	6.38935e-05	yes	up	AT4G05070	AT4g05070 protein
BnaA03G0265500ZS	0.1842	-2.44065	7.64799e-08	2.03729e-06	yes	down	AT4G14390	Ankyrin repeat family protein
BnaA03G0265700ZS	2.13443	1.09385	2.07946e-06	4.22248e-05	yes	up	AT4G03420	AT4g03420/F9H3_4
BnaA03G0267200ZS	0.448638	-1.15638	2.81852e-12	1.3687e-10	yes	down	AT4G03210	Xyloglucan endotransglucosylase/hydrolase
BnaA03G0269700ZS	3.5804	1.84012	0.0017243	0.0149026	yes	up	AT1G56220	Dormancy/auxin associated family protein
BnaA03G0270600ZS	3.21416	1.68444	0.0073333	0.0471737	yes	up	AT4G02520	Glutathione S-transferase F2
BnaA03G0274800ZS	2.68874	1.42693	1.27656e-06	2.72397e-05	yes	up	AT4G01670	AT4G01670 protein
BnaA03G0276100ZS	0.460943	-1.11734	2.07138e-06	4.20908e-05	yes	down	AT4G00820	IQ-domain 17
BnaA03G0276800ZS	2.1056	1.07423	1.1827e-07	3.0605e-06	yes	up	AT4G01026	RCAR2
BnaA03G0278600ZS	0.311753	-1.68153	0.000703829	0.00711297	yes	down	AT4G00770	At4g00770
BnaA03G0282600ZS	2.30509	1.20482	2.59589e-16	1.98285e-14	yes	up	AT3G01650	E3 ubiquitin-protein ligase RGLG1
BnaA03G0282900ZS	2.23509	1.16033	1.39278e-09	4.7845e-08	yes	up	AT3G01600	NAC domain containing protein 44
BnaA03G0286300ZS	2.68746	1.42624	1.84243e-06	3.78292e-05	yes	up	AT3G02140	TMAC2
BnaA03G0287800ZS	18.4897	4.20865	7.35223e-05	0.0010252	yes	up	AT3G02480	AT3g02480/F16B3_11
BnaA03G0289600ZS	2.31884	1.2134	7.9933e-05	0.0011038	yes	up	AT3G02800	Tyrosine-protein phosphatase DSP3
BnaA03G0289900ZS	2.07628	1.054	0.00786861	0.0497149	yes	up	AT3G02840	ARM repeat superfamily protein
BnaA03G0290400ZS	2.96275	1.56694	0.00104648	0.00986793	yes	up	AT3G02990	Heat stress transcription factor A-1e
BnaA03G0291200ZS	5.14808	2.36403	8.93268e-07	1.96412e-05	yes	up	AT3G03470	Cytochrome P450 89A9
BnaA03G0291400ZS	2.34809	1.23149	5.72939e-06	0.000105224	yes	up	AT3G03550	Uncharacterized protein At3g03550
BnaA03G0292300ZS	0.257761	-1.9559	0.00497684	0.0346862	yes	down	AT3G03770	Probable inactive leucine-rich repeat receptor-like protein kinase At3g03770
BnaA03G0296200ZS	4.03822	2.01372	5.62049e-23	7.0175e-21	yes	up	AT3G04720	Hevein-like preproprotein
BnaA03G0299800ZS	2.00936	1.00674	0.00379994	0.0280674	yes	up	AT3G05670	F18C1.6 protein
BnaA03G0303900ZS	2.13376	1.0934	0.00548399	0.037452	yes	up	AT3G06490	Transcription factor MYB108
BnaA03G0305100ZS	0.29877	-1.74289	1.93067e-06	3.94846e-05	yes	down	AT3G06770	Pectin lyase-like superfamily protein
BnaA03G0305900ZS	0.438704	-1.18868	0.00723844	0.046711	yes	down	AT3G06880	Transducin/WD40 repeat-like superfamily protein
BnaA03G0307800ZS	39.9435	5.31989	0.000154458	0.00195545	yes	up	AT3G07255	Nuclear transport factor 2/RNA recognition motif protein
BnaA03G0310000ZS	0.0289123	-5.11217	1.18368e-05	0.000201491	yes	down	AT3G07600	Heavy metal-associated isoprenylated plant protein 16
BnaA03G0313500ZS	2.13454	1.09392	0.000186001	0.00229273	yes	up	AT3G09760	At3g09760/F8A24.19
BnaA03G0317800ZS	2.30315	1.20361	0.00637954	0.0422874	yes	up	AT3G08660	Putative BTB/POZ domain-containing protein At3g08660
BnaA03G0318100ZS	0.426635	-1.22893	0.00575015	0.0388695	yes	down	AT3G08600	AT3g08600/F17O14_7
BnaA03G0321500ZS	3.30993	1.7268	0.000163725	0.0020568	yes	up	AT3G10986	Protein LURP-one-related 9
BnaA03G0325700ZS	10.5761	3.40273	2.20418e-10	8.40134e-09	yes	up	AT3G11930	AT3G11930 protein
BnaA03G0327800ZS	3.03307	1.60078	9.85518e-08	2.58249e-06	yes	up	AT3G12320	LNK3
BnaA03G0329500ZS	0.371771	-1.42751	3.19261e-13	1.74489e-11	yes	down	AT3G12700	Aspartic proteinase NANA%2C chloroplast
BnaA03G0334600ZS	2.09018	1.06363	0.00107638	0.0101048	yes	up	AT3G13650	Dirigent protein 7
BnaA03G0337300ZS	0.4653	-1.10377	1.9656e-11	8.54842e-10	yes	down	AT3G14240	Subtilisin-like protease SBT1.5
BnaA03G0338700ZS	2.95213	1.56176	0.00180839	0.0154747	yes	up	AT3G14595	At3g14595
BnaA03G0338900ZS	3.20367	1.67972	8.51714e-21	9.32782e-19	yes	up	AT3G14810	Mechanosensitive ion channel protein 5
BnaA03G0339700ZS	0.481711	-1.05376	4.19413e-06	7.94268e-05	yes	down	AT3G15030	TCP4
BnaA03G0342600ZS	49.8344	5.63907	1.27771e-24	1.81356e-22	yes	up	AT3G15670	Late embryogenesis abundant protein 29
BnaA03G0345700ZS	2.1493	1.10387	1.02137e-05	0.000176655	yes	up	AT3G16360	AHP4
BnaA03G0358900ZS	2.29976	1.20148	0.000121284	0.00159345	yes	up	AT3G19580	ZF2
BnaA03G0362000ZS	4.46314	2.15806	1.01692e-13	5.97574e-12	yes	up	AT3G20250	PUM5
BnaA03G0362400ZS	3.00013	1.58502	0.00183006	0.0156016	yes	up	AT3G20360	AT3g20360/MQC12_11
BnaA03G0362500ZS	2.48849	1.31527	5.6242e-05	0.000809973	yes	up	AT3G19490	Sodium/proton antiporter 1
BnaA03G0362700ZS	2.13747	1.0959	0.00095431	0.00915467	yes	up	-	-
BnaA03G0365100ZS	4.58558	2.1971	0.0027814	0.0219043	yes	up	AT3G20910	Nuclear transcription factor Y subunit A-9
BnaA03G0365500ZS	2.99648	1.58327	2.88692e-19	2.80144e-17	yes	up	AT3G21070	NAD kinase 1
BnaA03G0366500ZS	2.76733	1.4685	3.49129e-11	1.47345e-09	yes	up	AT3G21230	4-coumarate--CoA ligase 4
BnaA03G0366800ZS	2.40366	1.26524	0.00310138	0.0238879	yes	up	AT3G21270	DOF2
BnaA03G0372900ZS	15.9399	3.99457	3.44077e-21	3.84648e-19	yes	up	AT3G22600	AT3g22600/F16J14_17
BnaA03G0373000ZS	142.424	7.15405	1.27727e-16	1.00662e-14	yes	up	AT3G22620	Bifunctional inhibitor/lipid-transfer protein/seed storage 2S albumin superfamily protein
BnaA03G0380300ZS	7.10481	2.8288	1.4404e-06	3.03499e-05	yes	up	AT3G24520	Heat stress transcription factor C-1
BnaA03G0382800ZS	2.44428	1.28941	7.73715e-19	7.22544e-17	yes	up	AT2G04350	Long chain acyl-CoA synthetase 8
BnaA03G0382900ZS	2.96514	1.5681	1.0767e-07	2.79887e-06	yes	up	AT2G04240	Probable E3 ubiquitin-protein ligase XERICO
BnaA03G0384600ZS	2.12403	1.0868	0.00747506	0.0478805	yes	up	AT2G04350	Long chain acyl-CoA synthetase 8
BnaA03G0385600ZS	6.09903	2.60858	4.7066e-18	4.16363e-16	yes	up	AT2G04570	GDSL esterase/lipase At2g04570
BnaA03G0389200ZS	0.485524	-1.04238	3.18848e-09	1.04814e-07	yes	down	AT2G06850	Xyloglucan endotransglucosylase/hydrolase protein 4
BnaA03G0390200ZS	2.60809	1.38299	1.77792e-10	6.87306e-09	yes	up	AT2G12400	Plasma membrane fusion protein
BnaA03G0391600ZS	2.0674	1.04782	5.58834e-13	2.96618e-11	yes	up	AT1G53570	Mitogen-activated protein kinase kinase kinase 3
BnaA03G0392800ZS	2.04326	1.03088	0.00263223	0.0209795	yes	up	AT2G14520	DUF21 domain-containing protein At2g14520
BnaA03G0396600ZS	4.01677	2.00603	7.68226e-13	4.02888e-11	yes	up	AT2G15960	Expressed protein
BnaA03G0396700ZS	2.28084	1.18956	4.02352e-13	2.17404e-11	yes	up	AT2G15970	WCOR413-like protein
BnaA03G0398700ZS	0.480698	-1.0568	4.68134e-05	0.000688907	yes	down	AT4G34950	Major facilitator superfamily protein
BnaA03G0402500ZS	168.791	7.3991	2.46167e-16	1.89045e-14	yes	up	AT5G23190	Cytochrome P450 86B1
BnaA03G0404000ZS	2.78961	1.48006	5.34709e-11	2.21568e-09	yes	up	AT5G60850	OBP4
BnaA03G0404400ZS	24.7853	4.63141	9.80017e-08	2.5698e-06	yes	up	AT5G24080	G-type lectin S-receptor-like serine/threonine-protein kinase At5g24080
BnaA03G0406400ZS	0.445676	-1.16593	0.000524853	0.00554277	yes	down	AT5G61130	PDCB1
BnaA03G0407800ZS	5.66699	2.50258	0.00018136	0.00224327	yes	up	AT5G61340	Transmembrane protein
BnaA03G0413000ZS	0.410976	-1.28288	0.000590336	0.00612324	yes	down	AT3G49670	Leucine-rich repeat receptor-like serine/threonine-protein kinase BAM2
BnaA03G0414300ZS	2.62814	1.39404	9.38762e-07	2.05702e-05	yes	up	AT3G50060	Transcription factor MYB77
BnaA03G0416500ZS	0.31067	-1.68655	2.26465e-12	1.11492e-10	yes	down	AT3G50740	UDP-glycosyltransferase 72E1
BnaA03G0417600ZS	0.352253	-1.50532	6.31769e-05	0.00089806	yes	down	AT3G50890	ZHD7
BnaA03G0422700ZS	0.493007	-1.02032	0.000508073	0.00539051	yes	down	AT3G51895	Sulfate transporter 31
BnaA03G0426800ZS	3.97685	1.99162	2.32657e-11	1.00114e-09	yes	up	AT4G15396	Cytochrome P450%2C family 702%2C subfamily A%2C polypeptide 6
BnaA03G0431600ZS	3.63365	1.86142	3.80474e-07	8.99315e-06	yes	up	AT3G16857	Two-component response regulator ARR1
BnaA03G0432600ZS	6.54695	2.71082	2.64092e-06	5.25228e-05	yes	up	AT4G16190	Probable cysteine protease RD19C
BnaA03G0433000ZS	0.281466	-1.82897	0.000436235	0.00473576	yes	down	AT4G16230	GDSL-like Lipase/Acylhydrolase superfamily protein
BnaA03G0433400ZS	2.50549	1.32509	4.58353e-23	5.7861e-21	yes	up	AT4G16380	Heavy metal transport/detoxification superfamily protein
BnaA03G0435900ZS	0.0748536	-3.73978	0.00329441	0.0250534	yes	down	AT4G16590	cellulose synthase-like A01
BnaA03G0437300ZS	3.54942	1.82758	0.00717655	0.046406	yes	up	AT4G16820	Phospholipase A1-Ibeta2%2C chloroplastic
BnaA03G0437800ZS	2.00568	1.00409	6.13998e-06	0.000111752	yes	up	AT4G17030	Expansin-like protein
BnaA03G0438000ZS	4.52745	2.1787	1.18789e-07	3.07115e-06	yes	up	AT4G17030	Expansin-like protein
BnaA03G0438900ZS	0.228237	-2.1314	1.68095e-06	3.48016e-05	yes	down	AT4G17090	Beta-amylase 3%2C chloroplastic
BnaA03G0439400ZS	4.2907	2.10121	1.54045e-09	5.26642e-08	yes	up	AT4G17215	Pollen Ole e 1 allergen and extensin family protein
BnaA03G0440600ZS	0.400003	-1.32192	0.00032711	0.00373068	yes	down	AT4G17460	Homeobox-leucine zipper protein HAT1
BnaA03G0443400ZS	2.22152	1.15155	3.24842e-05	0.000500004	yes	up	AT4G17840	At4g17840
BnaA03G0443700ZS	2.30587	1.20531	0.00380109	0.0280679	yes	up	AT4G17895	Ubiquitin carboxyl-terminal hydrolase 20
BnaA03G0445900ZS	2.03705	1.02648	0.000138741	0.00178257	yes	up	AT4G18170	WRKY28
BnaA03G0453000ZS	7.76219	2.95646	2.9317e-56	2.14461e-53	yes	up	AT4G19230	Cytochrome P450%2C family 707%2C subfamily A%2C polypeptide 1
BnaA03G0453300ZS	0.308982	-1.69441	6.20086e-07	1.4097e-05	yes	down	AT4G19380	Long-chain fatty alcohol dehydrogenase family protein
BnaA03G0455500ZS	3.10585	1.63499	1.34254e-05	0.000225837	yes	up	AT4G19975	Glycosyltransferase
BnaA03G0458000ZS	0.295569	-1.75843	2.48926e-09	8.32072e-08	yes	down	AT4G20780	Calcium-binding protein CML42
BnaA03G0460400ZS	0.361038	-1.46978	1.08406e-05	0.000185783	yes	down	AT4G21410	Cysteine-rich receptor-like protein kinase 29
BnaA03G0460800ZS	29.7396	4.89431	9.55237e-05	0.00128884	yes	up	AT4G21440	Transcription factor MYB102
BnaA03G0463100ZS	0.443462	-1.17312	0.000459354	0.00493974	yes	down	AT4G21910	MATE efflux family protein
BnaA03G0468800ZS	2.88676	1.52945	1.5496e-24	2.18318e-22	yes	up	AT4G22820	Zinc finger A20 and AN1 domain-containing stress-associated protein 9
BnaA03G0469300ZS	0.335921	-1.5738	0.00451262	0.0321696	yes	down	AT4G22880	AT4G22880 protein
BnaA03G0470500ZS	3.87341	1.95361	1.1678e-25	1.80579e-23	yes	up	AT4G23050	PAS domain-containing protein tyrosine kinase family protein
BnaA03G0473100ZS	0.450658	-1.1499	2.90883e-06	5.71735e-05	yes	down	AT4G23550	WRKY29
BnaA03G0478000ZS	2.50015	1.32202	5.24341e-12	2.46219e-10	yes	up	AT4G24130	T19F6.7 protein
BnaA03G0487500ZS	2.00792	1.0057	1.83744e-07	4.60036e-06	yes	up	AT4G25570	Cytochrome b561/ferric reductase transmembrane protein family
BnaA03G0487600ZS	10.6998	3.41951	0.000510462	0.00541183	yes	up	AT4G25580	At4g25580/M7J2_50
BnaA03G0488700ZS	0.178346	-2.48725	0.00346952	0.0261377	yes	down	AT4G25760	Protein GLUTAMINE DUMPER 2
BnaA03G0488900ZS	0.359996	-1.47395	1.35059e-05	0.000227124	yes	down	AT4G25835	AAA-ATPase At4g25835
BnaA03G0489500ZS	0.488486	-1.03361	0.00273205	0.0215881	yes	down	AT4G25990	CCT motif family protein (Fragment)
BnaA03G0490700ZS	11.4259	3.51424	1.14954e-91	2.62366e-88	yes	up	AT4G26080	Protein phosphatase 2C 56
BnaA03G0491100ZS	3.27006	1.70932	2.4854e-05	0.000393055	yes	up	AT4G26200	1-aminocyclopropane-1-carboxylate synthase 7
BnaA03G0495800ZS	2.77561	1.4728	0.00287713	0.0225225	yes	up	AT4G27070	Tryptophan synthase
BnaA03G0497600ZS	6.42875	2.68454	2.46032e-38	8.45684e-36	yes	up	AT4G27410	NAC (No Apical Meristem) domain transcriptional regulator superfamily protein
BnaA03G0498300ZS	4.01002	2.00361	0.0040085	0.0293195	yes	up	AT4G27520	Early nodulin-like protein 2
BnaA03G0499500ZS	3.23629	1.69434	3.22859e-06	6.26812e-05	yes	up	AT4G27657	At4g27657
BnaA03G0502400ZS	74.3801	6.21685	1.26017e-05	0.000213175	yes	up	AT4G28100	Uncharacterized GPI-anchored protein At4g28100
BnaA03G0504000ZS	3.39185	1.76207	9.56514e-11	3.80598e-09	yes	up	AT4G32480	AT4g32480/F8B4_180
BnaA03G0509800ZS	6.55046	2.7116	1.36107e-08	4.10039e-07	yes	up	AT4G29190	Zinc finger CCCH domain-containing protein 49
BnaA03G0518700ZS	4.36179	2.12492	0.000415011	0.00455119	yes	up	-	-
BnaA03G0518800ZS	5.41592	2.43721	3.35789e-37	1.08247e-34	yes	up	AT4G30470	Cinnamoyl-CoA reductase-like protein
BnaA03G0518900ZS	2.28744	1.19373	4.60157e-09	1.48256e-07	yes	up	AT4G30490	AFG1-like ATPase family protein
BnaA03G0519000ZS	2.29932	1.20121	0.000826362	0.00812938	yes	up	AT4G30490	AFG1-like ATPase family protein
BnaA03G0522300ZS	4.1564	2.05533	0.00125938	0.0115048	yes	up	AT4G30830	Putative uncharacterized protein
BnaA03G0522600ZS	8.94249	3.16068	1.2199e-22	1.4937e-20	yes	up	AT4G30850	Heptahelical transmembrane protein 2
BnaA03G0525400ZS	2.14365	1.10007	6.43866e-10	2.32227e-08	yes	up	AT4G31340	AT4G31340 protein
BnaA03G0528600ZS	0.38909	-1.36183	0.00198137	0.01666	yes	down	AT4G31805	Protein POLAR LOCALIZATION DURING ASYMMETRIC DIVISION AND REDISTRIBUTION
BnaA03G0531100ZS	0.221436	-2.17504	0.00293681	0.0228825	yes	down	AT4G32280	Auxin-responsive protein
BnaA03G0534300ZS	2.53212	1.34034	0.000596517	0.00618287	yes	up	AT4G32920	Glycine-rich protein
BnaA03G0535800ZS	0.384554	-1.37874	0.00311291	0.0239541	yes	down	AT4G33160	F-box family protein
BnaA03G0537200ZS	24.5569	4.61806	3.27861e-16	2.47438e-14	yes	up	AT4G33467	Putative uncharacterized protein
BnaA03G0537600ZS	197.224	7.62369	2.28065e-08	6.64275e-07	yes	up	-	-
BnaA03G0543200ZS	2.3343	1.22299	0.00562871	0.0381843	yes	up	AT3G57230	Agamous-like MADS-box protein AGL16
BnaA03G0543500ZS	0.455771	-1.13362	0.000294569	0.00340861	yes	down	AT4G34250	3-ketoacyl-CoA synthase 16
BnaA03G0546200ZS	2.86017	1.5161	2.4263e-14	1.52469e-12	yes	up	AT4G34710	Arginine decarboxylase 2
BnaA03G0550600ZS	2.74242	1.45545	0.000384624	0.00427636	yes	up	AT4G35560	Transducin/WD40 repeat-like superfamily protein
BnaA03G0552000ZS	2.56731	1.36026	1.03083e-22	1.27037e-20	yes	up	AT4G35790	Phospholipase D delta
BnaA03G0554100ZS	0.480662	-1.05691	2.38762e-05	0.000379274	yes	down	AT4G36220	Cytochrome P450 84A1
BnaA03G0554200ZS	2.55696	1.35443	4.43374e-09	1.43334e-07	yes	up	AT4G36250	Aldehyde dehydrogenase
BnaA03G0555500ZS	2.47571	1.30784	1.31543e-09	4.53793e-08	yes	up	AT4G36430	Peroxidase 49
BnaA03G0555900ZS	0.451423	-1.14745	0.00675995	0.0442792	yes	down	AT4G36540	Transcription factor BEE 2
BnaA03G0556600ZS	0.445048	-1.16797	0.00214458	0.0177524	yes	down	AT4G36670	At4g36670
BnaA03G0557400ZS	2.23544	1.16056	4.23883e-05	0.000630839	yes	up	AT2G16920	Probable ubiquitin-conjugating enzyme E2 23
BnaA03G0560000ZS	9.5241	3.25158	4.6723e-05	0.000687991	yes	up	AT4G37050	Patatin-like protein 3
BnaA03G0560200ZS	2.18867	1.13005	0.000126695	0.00165312	yes	up	AT4G36990	Heat stress transcription factor B-1
BnaA03G0561500ZS	4.14852	2.0526	0.00148848	0.0132168	yes	up	AT4G37260	MYB73
BnaA03G0562100ZS	3.97788	1.992	2.4014e-33	6.11703e-31	yes	up	AT4G37370	Cytochrome P450%2C family 81%2C subfamily D%2C polypeptide 8
BnaA03G0567000ZS	4.4799	2.16347	0.00487912	0.0341928	yes	up	AT4G39955	Alpha/beta-Hydrolases superfamily protein
BnaA03G0573700ZS	3.8018	1.92668	1.42052e-08	4.26823e-07	yes	up	AT1G58520	CSC1-like protein RXW8
BnaA03G0578800ZS	0.447115	-1.16128	0.00103	0.0097432	yes	down	AT5G23960	Alpha-humulene/(-)-(E)-beta-caryophyllene synthase
BnaA03G0582000ZS	2.21	1.14405	0.000813237	0.00802534	yes	up	AT1G61520	Chlorophyll a-b binding protein%2C chloroplastic
BnaA03G0582100ZS	2.06429	1.04565	0.00352453	0.0264579	yes	up	AT1G61560	MLO-like protein 6
BnaA04G0002100ZS	0.43013	-1.21715	0.000339491	0.00384651	yes	down	AT3G63200	Probable inactive patatin-like protein 9
BnaA04G0007300ZS	6.57968	2.71802	2.51406e-16	1.92809e-14	yes	up	AT3G62100	Auxin-responsive protein (Fragment)
BnaA04G0008400ZS	14.2638	3.83429	5.73469e-89	1.21191e-85	yes	up	AT3G61890	HB-12
BnaA04G0009000ZS	0.467945	-1.09559	1.91857e-10	7.36192e-09	yes	down	AT3G61820	Eukaryotic aspartyl protease family protein
BnaA04G0009600ZS	4.70715	2.23486	0.000172725	0.00215298	yes	up	AT3G61640	Arabinogalactan peptide 20
BnaA04G0011500ZS	2.04485	1.032	0.000544449	0.00571376	yes	up	AT3G61220	NAD(P)-binding Rossmann-fold superfamily protein
BnaA04G0017000ZS	0.0478193	-4.38626	0.000414403	0.00454778	yes	down	AT3G60280	Uclacyanin-3
BnaA04G0020300ZS	2.15556	1.10806	3.03421e-06	5.93925e-05	yes	up	AT3G59700	L-type lectin-domain containing receptor kinase V.5
BnaA04G0022400ZS	0.311876	-1.68095	0.00206452	0.0172272	yes	down	AT3G59010	Pectinesterase
BnaA04G0030300ZS	0.370835	-1.43115	0.00478706	0.0337091	yes	down	AT3G57260	Beta-1%2C3-glucanase 2
BnaA04G0032000ZS	56.1472	5.81114	2.95242e-07	7.10212e-06	yes	up	AT3G57020	Protein STRICTOSIDINE SYNTHASE-LIKE 9
BnaA04G0036700ZS	4.91674	2.2977	2.59772e-13	1.43349e-11	yes	up	AT3G56240	Copper transport protein CCH
BnaA04G0036900ZS	0.244355	-2.03295	5.75671e-05	0.000825307	yes	down	AT3G56220	At3g56220
BnaA04G0037600ZS	0.234663	-2.09134	0.00169821	0.0147128	yes	down	AT3G51740	Probably inactive leucine-rich repeat receptor-like protein kinase IMK2
BnaA04G0037700ZS	5.23184	2.38732	1.75574e-08	5.20149e-07	yes	up	AT3G56080	Probable methyltransferase PMT22
BnaA04G0041700ZS	2.7947	1.4827	1.57565e-05	0.000261656	yes	up	AT3G55430	Beta-1%2C 3-glucanase-like protein
BnaA04G0043500ZS	0.31036	-1.68798	4.12378e-09	1.33921e-07	yes	down	AT3G55130	ABC transporter G family member 19
BnaA04G0043900ZS	49.2204	5.62119	8.67664e-28	1.53752e-25	yes	up	AT3G55090	ABC transporter G family member 16
BnaA04G0048200ZS	0.475289	-1.07312	9.1314e-09	2.82247e-07	yes	down	AT3G54400	AT3g54400/T12E18_90
BnaA04G0051800ZS	2.78099	1.4756	1.37573e-05	0.000231111	yes	up	AT3G53980	At3g53980
BnaA04G0052400ZS	4.67796	2.22588	1.71041e-11	7.49571e-10	yes	up	AT3G53830	Regulator of chromosome condensation (RCC1) family protein
BnaA04G0056400ZS	2.73532	1.45171	3.89626e-11	1.63589e-09	yes	up	AT4G14270	Polyadenylate-binding protein-interacting protein 2
BnaA04G0059200ZS	2.64267	1.402	0.000894447	0.00867374	yes	up	AT3G14990	Protein DJ-1 homolog A
BnaA04G0061100ZS	7.19978	2.84795	2.04626e-05	0.000330946	yes	up	AT3G52060	GnTL
BnaA04G0061200ZS	3.84065	1.94135	0.00306834	0.023675	yes	up	AT3G52070	At3g52070
BnaA04G0070800ZS	2.25089	1.1705	6.32782e-10	2.28374e-08	yes	up	AT3G53400	Peptide upstream protein
BnaA04G0088400ZS	3.12155	1.64226	1.40505e-24	1.98934e-22	yes	up	AT5G35460	At5g35460/MOK9_4
BnaA04G0096200ZS	2.14563	1.1014	4.54234e-06	8.5257e-05	yes	up	AT5G37540	AT5g37540/mpa22_p_70
BnaA04G0097000ZS	0.438926	-1.18795	1.31833e-05	0.000222223	yes	down	AT5G37630	ARM repeat superfamily protein
BnaA04G0099900ZS	0.434577	-1.20232	0.00152473	0.0134757	yes	down	AT5G38210	Protein kinase family protein
BnaA04G0101600ZS	2.0115	1.00827	2.87957e-16	2.19366e-14	yes	up	AT5G38480	RCI1
BnaA04G0117200ZS	8.94565	3.16119	2.4106e-05	0.000382498	yes	up	AT5G40382	Putative cytochrome c oxidase subunit 5C-4
BnaA04G0117300ZS	4.26429	2.09231	6.59213e-33	1.61434e-30	yes	up	AT5G40390	Probable galactinol--sucrose galactosyltransferase 5
BnaA04G0119500ZS	8.13609	3.02434	6.07917e-07	1.38638e-05	yes	up	AT5G40645	At5g40645
BnaA04G0120700ZS	72.0221	6.17037	1.44993e-05	0.000242246	yes	up	AT5G40800	Emb
BnaA04G0122700ZS	9.74773	3.28507	7.66237e-19	7.20276e-17	yes	up	AT5G41040	Omega-hydroxypalmitate O-feruloyl transferase
BnaA04G0123300ZS	2.13846	1.09657	1.1926e-05	0.000202828	yes	up	AT5G41100	At5g41100
BnaA04G0124600ZS	0.46519	-1.10411	0.0025085	0.0201595	yes	down	AT1G63470	AT-hook motif nuclear-localized protein 5
BnaA04G0128100ZS	0.143455	-2.80133	0.00234842	0.0191017	yes	down	-	-
BnaA04G0129800ZS	2.25816	1.17515	5.82029e-11	2.39438e-09	yes	up	AT5G42050	DCD (Development and Cell Death) domain protein
BnaA04G0135900ZS	2.17184	1.11892	0.00522843	0.0360955	yes	up	AT5G40890	Chloride channel protein CLC-a
BnaA04G0144200ZS	2.11036	1.07749	0.000832553	0.00817214	yes	up	AT2G22240	Inositol-3-phosphate synthase isozyme 2
BnaA04G0156400ZS	2.5014	1.32274	0.00043606	0.00473476	yes	up	AT2G23790	Calcium uniporter protein 2%2C mitochondrial
BnaA04G0160200ZS	0.471762	-1.08387	0.00157696	0.0138708	yes	down	AT2G24230	Probable LRR receptor-like serine/threonine-protein kinase At2g24230
BnaA04G0161900ZS	2.61282	1.38561	1.73034e-14	1.10934e-12	yes	up	AT2G24420	AT2G24420 protein
BnaA04G0163000ZS	2.00082	1.00059	0.000223194	0.0026828	yes	up	AT2G24550	At2g24550/F25P17.15
BnaA04G0168900ZS	2.00035	1.00025	0.0040628	0.0296028	yes	up	AT2G25470	receptor like protein 21
BnaA04G0169600ZS	2.30595	1.20536	0.00140122	0.0125677	yes	up	AT4G32440	Plant Tudor-like RNA-binding protein
BnaA04G0171500ZS	2.20738	1.14233	0.00270648	0.0214247	yes	up	AT2G25850	PAPS2
BnaA04G0175700ZS	2.26728	1.18096	8.94048e-07	1.96508e-05	yes	up	AT2G27150	Abscisic-aldehyde oxidase
BnaA04G0177400ZS	17.992	4.16928	2.45134e-21	2.77022e-19	yes	up	AT3G57020	Protein STRICTOSIDINE SYNTHASE-LIKE 9
BnaA04G0179900ZS	0.338098	-1.56449	0.00239995	0.0194543	yes	down	AT2G27770	At2g27770
BnaA04G0180300ZS	0.339666	-1.55781	9.3176e-12	4.23211e-10	yes	down	AT2G27820	Arogenate dehydratase 3%2C chloroplastic
BnaA04G0183300ZS	5.17025	2.37023	3.19192e-30	6.59882e-28	yes	up	AT2G28400	Uncharacterized protein At2g28400
BnaA04G0186600ZS	0.472901	-1.08039	0.000309381	0.00356186	yes	down	AT2G28840	Putative E3 ubiquitin-protein ligase XBAT31
BnaA04G0187100ZS	0.302848	-1.72333	5.61422e-08	1.53274e-06	yes	down	AT2G28950	EXPA6
BnaA04G0188100ZS	2.53306	1.34088	2.70518e-05	0.000424402	yes	up	AT2G29090	Abscisic acid 8'-hydroxylase 2
BnaA04G0189500ZS	0.49421	-1.0168	4.15932e-08	1.15713e-06	yes	down	AT2G29320	Tropinone reductase homolog At2g29320
BnaA04G0190400ZS	2.17624	1.12184	0.00726317	0.0468228	yes	up	AT2G29460	Glutathione S-transferase U4
BnaA04G0190500ZS	8.57937	3.10087	2.01262e-08	5.90729e-07	yes	up	AT2G29470	Glutathione S-transferase U3
BnaA04G0196700ZS	3.07698	1.62151	2.96802e-23	3.79713e-21	yes	up	AT2G30490	Cinnamate-4-hydroxylase
BnaA04G0197200ZS	4.54996	2.18585	1.8118e-06	3.72539e-05	yes	up	AT2G30550	Phospholipase A1-Igamma2%2C chloroplastic
BnaA04G0199600ZS	3.79711	1.9249	7.97546e-13	4.17114e-11	yes	up	AT2G05520	Glycine-rich protein 3
BnaA04G0202200ZS	2.37557	1.24827	0.000254195	0.00300916	yes	up	AT2G31090	At2g31090
BnaA04G0202400ZS	3.38597	1.75957	1.93028e-09	6.52873e-08	yes	up	AT2G31130	At2g31130/T16B12.6
BnaA04G0205800ZS	0.312822	-1.67659	0.00465522	0.0330047	yes	down	AT2G31380	B-box zinc finger protein 25
BnaA04G0209600ZS	19.8589	4.31171	8.22411e-41	3.17067e-38	yes	up	AT2G32510	Mitogen-activated protein kinase kinase kinase 17
BnaA04G0212200ZS	0.388034	-1.36574	0.00689205	0.0449536	yes	down	AT2G32990	Endoglucanase 11
BnaA04G0214400ZS	6.62243	2.72736	2.78254e-25	4.18915e-23	yes	up	AT2G33380	Probable peroxygenase 3
BnaA04G0216000ZS	2.383	1.25278	1.16759e-07	3.02413e-06	yes	up	AT2G33580	Protein LYK5
BnaA04G0216800ZS	2.62652	1.39315	2.41049e-14	1.51643e-12	yes	up	AT2G33700	Probable protein phosphatase 2C 27
BnaA04G0216900ZS	2.49972	1.32176	0.00260621	0.020807	yes	up	AT2G33710	Integrase-type DNA-binding superfamily protein
BnaA04G0219500ZS	0.363786	-1.45884	4.33173e-05	0.000642613	yes	down	AT2G34080	Cysteine proteinase
BnaA04G0224300ZS	0.390076	-1.35817	4.42699e-10	1.62862e-08	yes	down	AT2G34960	CAT5
BnaA04G0229500ZS	2.70918	1.43785	5.68942e-13	3.01423e-11	yes	up	AT2G35840	Probable sucrose-phosphatase 2
BnaA04G0231200ZS	2.19911	1.13692	0.000142192	0.00181831	yes	up	AT2G35980	NDR1/HIN1-like protein 10
BnaA04G0232800ZS	2.8865	1.52932	3.09771e-12	1.49917e-10	yes	up	AT2G36220	At2g36220/F2H17.17
BnaA04G0233000ZS	6.48527	2.69717	2.97315e-11	1.26318e-09	yes	up	AT2G36270	Basic-leucine zipper (bZIP) transcription factor family protein
BnaA04G0233700ZS	2.0149	1.01071	0.000186101	0.00229346	yes	up	AT4G19210	ABC transporter E family member 2
BnaA04G0235800ZS	31.3574	4.97074	4.83343e-15	3.25225e-13	yes	up	AT2G36640	Late embryogenesis abundant protein ECP63
BnaA04G0236800ZS	6.86881	2.78006	5.76561e-17	4.69301e-15	yes	up	AT2G36895	unknown protein%3B FUNCTIONS IN: molecular_function unknown%3B INVOLVED IN: biological_process unknown%3B LOCATED IN: chloroplast%3B Has 32 Blast hits to 32 proteins in 14 species: Archae - 0%3B Bacteria - 0%3B Metazoa - 0%3B Fungi - 0%3B Plants - 32%3B Viruses - 0%3B /.../Eukaryotes - 0 (source: NCBI BLink).
BnaA04G0237000ZS	5.07423	2.34319	2.63216e-07	6.37742e-06	yes	up	AT2G36950	Heavy metal-associated isoprenylated plant protein 5
BnaA04G0237600ZS	2.32094	1.21471	0.00525021	0.0361981	yes	up	AT2G37040	Phenylalanine ammonia-lyase 1
BnaA04G0239700ZS	49.8631	5.6399	9.53672e-11	3.79997e-09	yes	up	AT2G37360	ABCG2
BnaA04G0240700ZS	2.52119	1.33411	8.89994e-09	2.75391e-07	yes	up	AT2G37460	WAT1-related protein At2g37460
BnaA04G0242800ZS	3.39818	1.76476	0.000109609	0.00145548	yes	up	AT2G37750	Expressed protein
BnaA04G0243400ZS	128.487	7.00548	2.40633e-07	5.87517e-06	yes	up	AT2G37870	Bifunctional inhibitor/lipid-transfer protein/seed storage 2S albumin superfamily protein
BnaA04G0244800ZS	3.18647	1.67196	6.08055e-05	0.000867158	yes	up	AT2G38060	phosphate transporter 4%3B2
BnaA04G0245100ZS	2.58222	1.36861	6.19795e-08	1.68164e-06	yes	up	AT2G38090	Duplicated homeodomain-like superfamily protein
BnaA04G0245200ZS	25.8792	4.69372	1.0191e-34	2.83653e-32	yes	up	AT2G38110	Glycerol-3-phosphate 2-O-acyltransferase 6
BnaA04G0246400ZS	0.490932	-1.0264	2.97694e-08	8.50155e-07	yes	down	AT2G38310	Abscisic acid receptor PYL4
BnaA04G0247100ZS	42.1401	5.39712	9.30506e-05	0.00126038	yes	up	AT2G38465	Expressed protein
BnaA04G0248200ZS	2.17747	1.12265	0.000140635	0.00180204	yes	up	AT2G38740	Haloacid dehalogenase-like hydrolase domain-containing protein Sgpp
BnaA04G0248600ZS	18.3551	4.19811	6.64489e-06	0.000120175	yes	up	AT2G38820	Protein of unknown function (DUF506)
BnaA04G0250900ZS	0.434236	-1.20345	0.00103677	0.00979749	yes	down	AT2G40250	GDSL esterase/lipase At2g40250
BnaA04G0251500ZS	6.01828	2.58935	6.60264e-07	1.49322e-05	yes	up	AT2G40120	Hypothetical Ser-Thr protein kinase
BnaA04G0253600ZS	110.681	6.79026	6.10338e-06	0.00011137	yes	up	AT2G39800	Delta-1-pyrroline-5-carboxylate synthase A
BnaA04G0254500ZS	7.48199	2.90342	4.06211e-19	3.88892e-17	yes	up	AT2G39700	Expansin-A4
BnaA04G0255200ZS	3.41573	1.7722	4.93504e-05	0.000719566	yes	up	AT2G39510	WAT1-related protein At2g39510
BnaA04G0257000ZS	0.226099	-2.14497	7.18894e-19	6.78006e-17	yes	down	AT2G40330	Abscisic acid receptor PYL6
BnaA04G0257200ZS	171.255	7.42	7.49149e-09	2.34866e-07	yes	up	AT2G40370	Laccase-5
BnaA04G0258500ZS	3.3094	1.72657	0.00413512	0.0299728	yes	up	AT2G40530	Precursor of CEP15
BnaA04G0261700ZS	12.9632	3.69635	7.54371e-35	2.12038e-32	yes	up	AT2G40900	WAT1-related protein At2g40900
BnaA04G0263300ZS	2.84063	1.50621	5.41372e-26	8.6045e-24	yes	up	AT2G41190	Amino acid transporter AVT1A
BnaA04G0265200ZS	2.2228	1.15238	0.000732114	0.00734935	yes	up	AT2G41475	Embryo-specific protein ATS3A
BnaA04G0269100ZS	3.70184	1.88824	0.00186448	0.0158241	yes	up	AT2G42200	Squamosa promoter-binding-like protein 9
BnaA04G0272500ZS	0.266125	-1.90983	0.000223008	0.00268216	yes	down	AT2G42870	Transcription factor PAR1
BnaA04G0274400ZS	0.268539	-1.8968	0.00063461	0.00652202	yes	down	AT2G43140	Basic helix-loop-helix (BHLH) DNA-binding superfamily protein
BnaA04G0281400ZS	0.150351	-2.73359	3.19592e-09	1.04983e-07	yes	down	AT2G44370	At2g44370
BnaA04G0281600ZS	0.0305762	-5.03145	4.46353e-20	4.63063e-18	yes	down	AT2G44380	At2g44380
BnaA04G0287500ZS	9.31618	3.21974	1.29304e-36	3.98808e-34	yes	up	AT2G45550	Cytochrome P450 76C4
BnaA04G0287600ZS	0.328281	-1.60699	0.00021222	0.0025753	yes	down	AT2G45550	Cytochrome P450 76C4
BnaA04G0292700ZS	2.12094	1.08471	0.00477101	0.0336293	yes	up	AT2G46510	Transcription factor ABA-INDUCIBLE bHLH-TYPE
BnaA04G0294400ZS	59.0362	5.88353	9.48426e-23	1.17135e-20	yes	up	AT2G46680	Homeobox-leucine zipper protein ATHB-7
BnaA04G0295200ZS	8.74479	3.12842	4.19892e-16	3.14005e-14	yes	up	AT2G46790	Two-component response regulator-like APRR9
BnaA04G0295300ZS	2.07273	1.05153	4.13271e-13	2.22881e-11	yes	up	AT2G46800	ZAT1
BnaA04G0295900ZS	0.476935	-1.06813	0.00446984	0.0319296	yes	down	AT2G46870	B3 domain-containing transcription factor NGA1
BnaA04G0297500ZS	4.13836	2.04906	2.56567e-34	7.00452e-32	yes	up	AT2G47240	Long chain acyl-CoA synthetase 1
BnaA04G0298900ZS	4.88997	2.28983	0.000273224	0.00320252	yes	up	AT2G47530	Pollen Ole e 1 allergen and extensin family protein
BnaA04G0299600ZS	4.50132	2.17035	0.000733756	0.00735936	yes	up	AT4G22100	Beta-glucosidase 3
BnaA04G0299700ZS	24.5264	4.61626	1.96397e-25	2.98037e-23	yes	up	AT2G47770	TSPO
BnaA04G0301200ZS	115.061	6.84625	2.24186e-32	5.28588e-30	yes	up	AT2G48130	Bifunctional inhibitor/lipid-transfer protein/seed storage 2S albumin superfamily protein
BnaA04G0301300ZS	234.253	7.87192	2.72771e-09	9.06468e-08	yes	up	AT2G48140	At2g48140/F11L15.4
BnaA05G0001000ZS	2.48688	1.31434	0.000111611	0.00147896	yes	up	AT2G48030	At2g48030
BnaA05G0002100ZS	2.20226	1.13898	0.00712438	0.0461809	yes	up	AT2G47770	TSPO
BnaA05G0002500ZS	15.3824	3.94321	2.3722e-42	9.87994e-40	yes	up	AT2G47730	Glutathione S-transferase F8%2C chloroplastic
BnaA05G0002600ZS	4.5728	2.19308	1.72218e-59	1.38403e-56	yes	up	AT2G47710	Adenine nucleotide alpha hydrolases-like superfamily protein
BnaA05G0003300ZS	3.54513	1.82584	6.50379e-19	6.16444e-17	yes	up	AT2G47600	Magnesium/proton exchanger
BnaA05G0005800ZS	3.34203	1.74072	2.00807e-08	5.89699e-07	yes	up	AT2G47270	UPB1
BnaA05G0006700ZS	2.10002	1.0704	0.000216887	0.00262079	yes	up	AT2G47180	Galactinol synthase 1
BnaA05G0006900ZS	0.477532	-1.06633	0.000261123	0.00307966	yes	down	AT2G47160	HCO3-transporter family
BnaA05G0007200ZS	2.14357	1.10002	0.00521121	0.0359897	yes	up	AT2G47090	Zinc ion binding/nucleic acid binding protein
BnaA05G0011000ZS	5.08194	2.34538	8.06993e-19	7.51162e-17	yes	up	AT2G46830	Protein CCA1
BnaA05G0011400ZS	8.52688	3.09202	1.8548e-26	3.05876e-24	yes	up	AT2G46790	Two-component response regulator-like APRR9
BnaA05G0012400ZS	27.4243	4.77738	2.81938e-06	5.55493e-05	yes	up	AT2G46680	Homeobox-leucine zipper protein ATHB-7
BnaA05G0016800ZS	4.59126	2.19889	5.3506e-36	1.6414e-33	yes	up	AT2G46270	G-box-binding factor 3
BnaA05G0020000ZS	0.227473	-2.13623	1.25709e-05	0.000212718	yes	down	AT2G40610	EXPA8
BnaA05G0020300ZS	15.2854	3.93409	0.00268622	0.0213146	yes	up	-	-
BnaA05G0021300ZS	3.524	1.81721	0.0015341	0.0135418	yes	up	AT2G40900	WAT1-related protein At2g40900
BnaA05G0022200ZS	2.90037	1.53624	0.00177317	0.0152441	yes	up	AT2G41150	unknown protein%3B FUNCTIONS IN: molecular_function unknown%3B INVOLVED IN: biological_process unknown%3B LOCATED IN: endomembrane system%3B EXPRESSED IN: leaf%3B BEST Arabidopsis thaliana protein match is: unknown protein (TAIR:AT3G56750.1)%3B Has 57 Blast hit /.../7 proteins in 12 species: Archae - 0%3B Bacteria - 0%3B Metazoa - 0%3B Fungi - 0%3B Plants - 56%3B Viruses - 0%3B Other Eukaryotes -…
BnaA05G0022400ZS	3.56593	1.83428	1.33556e-14	8.64009e-13	yes	up	AT2G41170	F-box family protein
BnaA05G0022600ZS	12.7974	3.67778	1.61545e-07	4.09308e-06	yes	up	AT2G41190	Amino acid transporter AVT1A
BnaA05G0025400ZS	3.23142	1.69217	4.20203e-09	1.36384e-07	yes	up	AT2G41540	Glycerol-3-phosphate dehydrogenase [NAD(+)] GPDHC1%2C cytosolic
BnaA05G0025800ZS	3.25564	1.70294	0.00147068	0.0131016	yes	up	AT2G41660	MIZ1
BnaA05G0027200ZS	0.470802	-1.08681	0.00409879	0.0297883	yes	down	AT2G41800	At2g41800/T11A7.10
BnaA05G0027400ZS	0.438119	-1.19061	5.42656e-10	1.97849e-08	yes	down	AT2G41820	Leucine-rich repeat receptor-like tyrosine-protein kinase PXC3
BnaA05G0027900ZS	29.7828	4.89641	0.000840037	0.00823851	yes	up	AT2G41870	Putative DNA binding protein
BnaA05G0028300ZS	0.377258	-1.40638	6.74734e-07	1.52293e-05	yes	down	AT2G41940	Zinc finger protein 8
BnaA05G0028400ZS	0.470063	-1.08907	9.76611e-05	0.00131322	yes	down	AT2G41950	At2g41950/T6D20.26
BnaA05G0030700ZS	3.14584	1.65344	1.89111e-08	5.56785e-07	yes	up	AT2G42360	E3 ubiquitin-protein ligase ATL41
BnaA05G0030900ZS	4.58722	2.19762	0.00240258	0.0194728	yes	up	AT2G42380	Basic leucine zipper 34
BnaA05G0033400ZS	4.96653	2.31224	4.83459e-14	2.9535e-12	yes	up	AT2G42840	Protodermal factor 1
BnaA05G0034000ZS	4.40522	2.13921	1.6557e-13	9.48519e-12	yes	up	AT2G42750	At2g42750/F7D19.25
BnaA05G0035400ZS	2.07287	1.05163	0.000118052	0.00155601	yes	up	AT2G43000	Transcription factor JUNGBRUNNEN 1
BnaA05G0036900ZS	0.4363	-1.19661	5.29654e-13	2.83238e-11	yes	down	AT2G43140	Basic helix-loop-helix (BHLH) DNA-binding superfamily protein
BnaA05G0037700ZS	2.98822	1.57929	6.49631e-09	2.05245e-07	yes	up	AT2G43330	Inositol transporter 1
BnaA05G0038800ZS	2.93492	1.55332	0.00191142	0.0161576	yes	up	AT4G37470	KAI2
BnaA05G0039200ZS	2.2705	1.18301	4.48051e-08	1.24043e-06	yes	up	AT2G43570	CHI
BnaA05G0043500ZS	6.4931	2.69891	8.90896e-08	2.35015e-06	yes	up	AT2G44230	At2g44230/F4I1.4
BnaA05G0044100ZS	0.427574	-1.22575	0.000509874	0.0054066	yes	down	AT2G44370	At2g44370
BnaA05G0044800ZS	7.22597	2.85319	3.21919e-05	0.000496442	yes	up	AT3G60120	Beta-glucosidase 27
BnaA05G0045600ZS	5.78056	2.53121	0.00597273	0.0400939	yes	up	AT3G60120	Beta-glucosidase 27
BnaA05G0047000ZS	2.02915	1.02087	0.00040737	0.0044795	yes	up	AT2G44670	At2g44670/F16B22.16
BnaA05G0048600ZS	0.488842	-1.03256	1.04089e-05	0.000179541	yes	down	AT2G44830	Protein kinase superfamily protein
BnaA05G0052100ZS	3.95176	1.98249	0.00062732	0.00645855	yes	up	AT2G45360	Ankyrin repeat/KH domain protein (DUF1442)
BnaA05G0052200ZS	2.58559	1.37049	2.33565e-05	0.000371751	yes	up	AT2G45380	FUNCTIONS IN: molecular_function unknown%3B INVOLVED IN: biological_process unknown%3B LOCATED IN: cellular_component unknown%3B EXPRESSED IN: inflorescence meristem%2C flower%2C cultured cell%3B EXPRESSED DURING: petal differentiation and expansion stage%3B BEST /.../dopsis thaliana protein match is: Calcium-binding EF-hand family protein (TAIR:AT4G34070.1)%3B Has 171 Blast hits to 170 proteins …
BnaA05G0052800ZS	3.26854	1.70864	8.79661e-06	0.000154439	yes	up	AT2G45440	Putative dihydrodipicolinate synthase
BnaA05G0054600ZS	0.343232	-1.54274	5.45956e-05	0.000789051	yes	down	AT2G45720	ARM repeat superfamily protein
BnaA05G0056200ZS	0.401074	-1.31806	0.00205028	0.0171384	yes	down	AT2G45900	TRM13
BnaA05G0056600ZS	3.17521	1.66685	1.00682e-05	0.000174349	yes	up	AT2G45950	SKP1-like protein 20
BnaA05G0058400ZS	0.14077	-2.82859	3.51877e-18	3.13225e-16	yes	down	AT2G40330	Abscisic acid receptor PYL6
BnaA05G0058500ZS	471.754	8.88189	2.62765e-08	7.57993e-07	yes	up	AT2G40370	Laccase-5
BnaA05G0058900ZS	0.14077	-2.82859	3.51877e-18	3.13225e-16	yes	down	AT2G40330	Abscisic acid receptor PYL6
BnaA05G0061400ZS	3.75568	1.90908	9.5665e-17	7.65575e-15	yes	up	AT2G40000	Nematode resistance protein-like HSPRO2
BnaA05G0063500ZS	13.4917	3.75399	4.01658e-110	1.34813e-106	yes	up	AT2G39800	Delta-1-pyrroline-5-carboxylate synthase A
BnaA05G0066800ZS	4.9884	2.31858	1.01305e-20	1.09165e-18	yes	up	AT2G39350	ABC transporter G family member 1
BnaA05G0067500ZS	3.78782	1.92137	6.92623e-11	2.81084e-09	yes	up	AT2G39220	Patatin-like protein 6
BnaA05G0067900ZS	2.51089	1.3282	5.5283e-05	0.000797974	yes	up	AT2G39110	Protein kinase superfamily protein
BnaA05G0068400ZS	0.48129	-1.05502	9.48295e-06	0.000165521	yes	down	AT2G38970	Zinc finger (C3HC4-type RING finger) family protein
BnaA05G0071300ZS	3.98917	1.99609	0.000276351	0.0032323	yes	up	AT2G38465	Expressed protein
BnaA05G0072100ZS	2.20338	1.13972	0.00393917	0.0288851	yes	up	AT2G38340	Dehydration-responsive element-binding protein 2E
BnaA05G0073800ZS	0.480343	-1.05786	2.93617e-06	5.76712e-05	yes	down	AT2G38120	Auxin transporter protein 1
BnaA05G0075700ZS	80.0313	6.32249	1.85086e-05	0.000302949	yes	up	AT2G37870	Bifunctional inhibitor/lipid-transfer protein/seed storage 2S albumin superfamily protein
BnaA05G0076200ZS	2.20721	1.14222	0.0037264	0.0276171	yes	up	AT2G37750	Expressed protein
BnaA05G0076700ZS	14.1615	3.8239	2.39198e-13	1.33416e-11	yes	up	AT2G37700	Fatty acid hydroxylase superfamily
BnaA05G0077100ZS	6.18229	2.62814	1.81868e-05	0.000298282	yes	up	AT5G02230	Haloacid dehalogenase-like hydrolase (HAD) superfamily protein
BnaA05G0079100ZS	2.52552	1.33658	0.00138886	0.0124818	yes	up	AT2G37430	ZAT11
BnaA05G0080100ZS	2.30779	1.20651	1.60265e-06	3.33499e-05	yes	up	AT2G37290	Ypt/Rab-GAP domain of gyp1p superfamily protein
BnaA05G0081400ZS	3.10756	1.63578	6.24844e-16	4.56504e-14	yes	up	AT2G37170	plasma membrane intrinsic protein 2
BnaA05G0081500ZS	2.53531	1.34216	1.81125e-16	1.4061e-14	yes	up	AT2G37170	plasma membrane intrinsic protein 2
BnaA05G0082000ZS	2.40411	1.2655	0.00454449	0.0323645	yes	up	AT2G37040	Phenylalanine ammonia-lyase 1
BnaA05G0083000ZS	2.20742	1.14236	5.35515e-07	1.236e-05	yes	up	AT2G36950	Heavy metal-associated isoprenylated plant protein 5
BnaA05G0084600ZS	2.46218	1.29993	2.57316e-11	1.10061e-09	yes	up	AT2G36680	Vacuolar protein-sorting-associated protein 37 homolog 2
BnaA05G0084900ZS	3.07986	1.62286	3.055e-13	1.67772e-11	yes	up	AT2G36630	Sulfite exporter TauE/SafE family protein 4
BnaA05G0087100ZS	7.28508	2.86495	5.11535e-37	1.61258e-34	yes	up	AT2G36270	Basic-leucine zipper (bZIP) transcription factor family protein
BnaA05G0088500ZS	0.367976	-1.44232	0.00412431	0.0299145	yes	down	AT2G36090	Probable F-box protein At2g36090
BnaA05G0093300ZS	91.5849	6.51704	2.25923e-13	1.26382e-11	yes	up	AT3G63060	EID1-like F-box protein 3
BnaA05G0095200ZS	2.7668	1.46822	2.80995e-21	3.15616e-19	yes	up	AT2G35060	Potassium transporter
BnaA05G0096600ZS	7.19741	2.84748	0.000821452	0.00809521	yes	up	AT2G34890	CTP synthase
BnaA05G0097100ZS	2.77096	1.47038	1.05837e-14	6.93333e-13	yes	up	AT2G34810	Berberine bridge enzyme-like 16
BnaA05G0097800ZS	2.19363	1.13332	0.00113309	0.0105487	yes	up	AT2G34720	Nuclear transcription factor Y subunit A-4
BnaA05G0100300ZS	3.16054	1.66017	2.45725e-07	5.98412e-06	yes	up	AT2G34500	CYP710A1
BnaA05G0100800ZS	0.222063	-2.17096	0.00165361	0.0144117	yes	down	AT2G34430	Chlorophyll a-b binding protein%2C chloroplastic
BnaA05G0101400ZS	0.483301	-1.04901	5.14788e-10	1.8829e-08	yes	down	AT2G34390	Aquaporin NIP2-1
BnaA05G0101500ZS	5.13704	2.36094	1.88979e-15	1.3166e-13	yes	up	AT2G34360	Protein DETOXIFICATION 15
BnaA05G0101900ZS	2.12257	1.08581	0.00215509	0.0178092	yes	up	AT2G34340	At2g34340
BnaA05G0105200ZS	2.65997	1.41141	3.20146e-05	0.000494109	yes	up	AT2G33830	DRM2
BnaA05G0106400ZS	2.34352	1.22868	5.54991e-12	2.58771e-10	yes	up	AT2G33700	Probable protein phosphatase 2C 27
BnaA05G0108500ZS	111.492	6.8008	1.03906e-112	3.95253e-109	yes	up	AT2G33380	Probable peroxygenase 3
BnaA05G0112000ZS	2.69534	1.43047	0.000789291	0.00781877	yes	up	AT1G76310	CYCLIN B2%3B4
BnaA05G0116800ZS	0.456204	-1.13225	1.59821e-06	3.32697e-05	yes	down	AT2G32400	Glutamate receptor 3.7
BnaA05G0117600ZS	27.7591	4.79489	5.95627e-10	2.1592e-08	yes	up	AT2G32510	Mitogen-activated protein kinase kinase kinase 17
BnaA05G0118400ZS	3.36687	1.75141	2.18683e-21	2.48563e-19	yes	up	AT2G32150	At2g32150/F22D22.10
BnaA05G0135100ZS	5.8502	2.54848	3.95538e-05	0.000593766	yes	up	AT2G30150	UDP-Glycosyltransferase superfamily protein
BnaA05G0140500ZS	2.90792	1.53999	9.87798e-09	3.03515e-07	yes	up	AT2G29450	GSTU5
BnaA05G0140700ZS	14.4564	3.85363	1.78536e-07	4.47981e-06	yes	up	AT2G30670	Tropinone reductase homolog At2g30670
BnaA05G0141400ZS	64.1907	6.00429	5.01275e-05	0.000729835	yes	up	AT2G29380	HAI3
BnaA05G0142600ZS	589.391	9.20308	4.35644e-14	2.67284e-12	yes	up	AT5G37300	O-acyltransferase (WSD1-like) family protein
BnaA05G0142700ZS	26.7068	4.73914	1.63647e-06	3.39974e-05	yes	up	AT1G17160	Ribokinase
BnaA05G0142800ZS	4.79247	2.26077	8.48277e-13	4.42835e-11	yes	up	AT5G37260	Protein REVEILLE 2
BnaA05G0143100ZS	4.20029	2.07049	0.000500078	0.00531854	yes	up	AT5G36970	NHL25
BnaA05G0155100ZS	2.02611	1.01871	5.59166e-08	1.52731e-06	yes	up	AT1G55265	At1g55265
BnaA05G0158000ZS	0.346952	-1.52719	2.5084e-06	5.0132e-05	yes	down	AT1G53830	Pectinesterase 2
BnaA05G0161100ZS	0.459189	-1.12284	1.52448e-05	0.000253972	yes	down	AT2G06925	PLA2-ALPHA
BnaA05G0172200ZS	2.19459	1.13395	7.23018e-14	4.31535e-12	yes	up	AT1G51500	WBC12
BnaA05G0172600ZS	2.28807	1.19413	0.00167181	0.0145193	yes	up	AT5G01990	Protein PIN-LIKES 6
BnaA05G0183100ZS	3.7908	1.9225	7.16476e-16	5.21446e-14	yes	up	AT1G48840	Heat-inducible transcription repressor (DUF639)
BnaA05G0186500ZS	0.451981	-1.14567	8.4167e-06	0.000148408	yes	down	AT1G47670	Lysine histidine transporter-like 8
BnaA05G0209800ZS	14.1458	3.8223	0.00592473	0.0398418	yes	up	-	-
BnaA05G0244000ZS	3.11459	1.63904	0.000189703	0.00233433	yes	up	ATMG00750	Uncharacterized mitochondrial protein AtMg00750
BnaA05G0260400ZS	2.59189	1.374	0.00227743	0.0186412	yes	up	-	-
BnaA05G0292100ZS	2.85634	1.51417	0.00604887	0.0405287	yes	up	-	-
BnaA05G0316000ZS	2.71962	1.4434	3.09354e-11	1.30945e-09	yes	up	AT1G35180	At1g35180
BnaA05G0316500ZS	3.48012	1.79914	0.000467416	0.00501038	yes	up	AT1G34630	At1g34630/F12K21.3
BnaA05G0325200ZS	2.1994	1.13711	0.000233043	0.00278534	yes	up	AT1G32350	Ubiquinol oxidase 3%2C mitochondrial
BnaA05G0326800ZS	2.39813	1.26191	0.00158371	0.0139208	yes	up	AT1G32170	Probable xyloglucan endotransglucosylase/hydrolase protein 30
BnaA05G0327800ZS	5.0827	2.34559	1.00514e-33	2.60691e-31	yes	up	AT1G32100	Pinoresinol reductase 1
BnaA05G0328700ZS	3.62037	1.85614	0.00185448	0.0157533	yes	up	-	-
BnaA05G0330500ZS	0.461652	-1.11512	0.00533767	0.0366724	yes	down	AT1G31770	ABC transporter G family member 14
BnaA05G0330800ZS	3.92946	1.97433	2.41576e-07	5.89567e-06	yes	up	AT3G23080	Membrane related protein-like
BnaA05G0333200ZS	6.61289	2.72528	2.95273e-16	2.2464e-14	yes	up	AT3G22830	Heat stress transcription factor A-6b
BnaA05G0334600ZS	29.9047	4.9023	1.24546e-33	3.21559e-31	yes	up	AT3G22600	AT3g22600/F16J14_17
BnaA05G0335000ZS	0.405619	-1.3018	0.00340428	0.0257312	yes	down	AT3G22540	At3g22540
BnaA05G0335500ZS	11.9855	3.58322	7.80536e-13	4.08968e-11	yes	up	AT3G22490	Late embryogenesis abundant protein 31
BnaA05G0341900ZS	4.03622	2.01301	7.93064e-13	4.15151e-11	yes	up	AT3G21670	Protein NRT1/ PTR FAMILY 6.4
BnaA05G0342300ZS	2.59658	1.37661	0.00148401	0.0131917	yes	up	AT3G21600	Senescence/dehydration-associated protein-like protein
BnaA05G0343500ZS	3.00848	1.58903	9.51978e-09	2.93299e-07	yes	up	AT3G21360	At3g21360
BnaA05G0346400ZS	6.06978	2.60164	1.88564e-25	2.86914e-23	yes	up	AT3G21150	B-box zinc finger protein 32
BnaA05G0347100ZS	2.21453	1.147	1.83306e-06	3.76638e-05	yes	up	AT3G21070	NAD kinase 1
BnaA05G0349200ZS	0.473754	-1.07779	0.000632874	0.00650769	yes	down	AT3G20830	Serine/threonine-protein kinase UCNL
BnaA05G0352700ZS	5.34952	2.41941	0.00229948	0.0187975	yes	up	AT5G02790	Glutathione S-transferase L3
BnaA05G0354600ZS	4.79859	2.26261	4.01582e-22	4.77372e-20	yes	up	AT3G20300	AT3g20300/MQC12_5
BnaA05G0355300ZS	4.99827	2.32143	0.00037712	0.00420521	yes	up	AT3G20250	PUM5
BnaA05G0355600ZS	4.90876	2.29536	6.3993e-35	1.81661e-32	yes	up	AT3G20250	PUM5
BnaA05G0355700ZS	4.38261	2.13179	2.5491e-09	8.50581e-08	yes	up	AT3G20250	PUM5
BnaA05G0355800ZS	0.383284	-1.38351	5.8997e-06	0.000108068	yes	down	AT3G20240	Probable mitochondrial adenine nucleotide transporter BTL1
BnaA05G0364000ZS	3.82125	1.93404	3.66701e-12	1.76124e-10	yes	up	AT3G19580	ZF2
BnaA05G0367000ZS	2.28926	1.19488	0.00220075	0.0181071	yes	up	AT3G19260	LOH2
BnaA05G0368300ZS	5.05069	2.33648	1.47327e-41	5.91993e-39	yes	up	AT3G19100	CDPK-related kinase 2
BnaA05G0369700ZS	4.9346	2.30293	0.000409913	0.00450573	yes	up	AT3G18950	En/Spm-like transposon protein-like
BnaA05G0379500ZS	0.386919	-1.3699	0.00165471	0.0144167	yes	down	AT3G18010	WUSCHEL-related homeobox 1
BnaA05G0383800ZS	60.4099	5.91671	4.21256e-16	3.14613e-14	yes	up	AT3G17520	Late embryogenesis abundant protein (LEA) family protein
BnaA05G0391600ZS	4.59202	2.19913	0.000691023	0.00700712	yes	up	AT3G16340	ABC transporter G family member 29
BnaA05G0393900ZS	5.31321	2.40958	0.00751868	0.0481005	yes	up	AT3G16110	PDIL1-6
BnaA05G0394900ZS	2.37123	1.24564	0.000967855	0.00925194	yes	up	AT4G14540	Nuclear transcription factor Y subunit B-3
BnaA05G0396800ZS	151.671	7.2448	1.6864e-25	2.57284e-23	yes	up	AT3G15670	Late embryogenesis abundant protein 29
BnaA05G0398400ZS	2.48438	1.31288	0.00112713	0.0105	yes	up	AT3G15510	NAC transcription factor 56
BnaA05G0398600ZS	2.3216	1.21512	5.37258e-09	1.71617e-07	yes	up	AT3G15500	NAC3
BnaA05G0399900ZS	3.54906	1.82744	0.000662139	0.00676109	yes	up	AT3G15357	At3g15357
BnaA05G0401300ZS	8.7445	3.12838	6.35085e-13	3.3491e-11	yes	up	AT3G15260	Probable protein phosphatase 2C 39
BnaA05G0401400ZS	25	4.64386	3.0774e-11	1.30359e-09	yes	up	AT3G15250	TPRXL
BnaA05G0401700ZS	3.50396	1.80899	1.96524e-18	1.78558e-16	yes	up	AT3G15210	Ethylene-responsive transcription factor 4
BnaA05G0406100ZS	2.34464	1.22937	1.50995e-07	3.84625e-06	yes	up	AT3G14560	AT3g14560/MIE1_6
BnaA05G0407000ZS	13.5164	3.75664	2.90693e-08	8.31829e-07	yes	up	AT3G14440	9-cis-epoxycarotenoid dioxygenase NCED3%2C chloroplastic
BnaA05G0411300ZS	2.05228	1.03723	5.69333e-08	1.55285e-06	yes	up	AT3G14050	Probable GTP diphosphokinase RSH2%2C chloroplastic
BnaA05G0414700ZS	0.368531	-1.44014	0.00424601	0.0306132	yes	down	AT3G13650	Dirigent protein 7
BnaA05G0415700ZS	0.461267	-1.11633	3.45645e-08	9.74415e-07	yes	down	AT3G13560	Glucan endo-1%2C3-beta-glucosidase 4
BnaA05G0416400ZS	0.421573	-1.24614	0.000276388	0.0032323	yes	down	AT3G13510	AT3g13510/MRP15_15
BnaA05G0417000ZS	2.23434	1.15985	0.00498454	0.0347226	yes	up	AT3G13470	Chaperonin 60 subunit beta 2%2C chloroplastic
BnaA05G0425200ZS	71.7074	6.16405	2.92251e-30	6.08596e-28	yes	up	AT3G12500	Basic endochitinase B
BnaA05G0426100ZS	4.99541	2.3206	8.74709e-10	3.10052e-08	yes	up	AT3G12320	LNK3
BnaA05G0428300ZS	3.25501	1.70266	0.00518156	0.0358326	yes	up	AT3G12060	TBL1
BnaA05G0429600ZS	3.8542	1.94643	2.06544e-13	1.1611e-11	yes	up	AT3G11930	AT3G11930 protein
BnaA05G0429900ZS	5.15799	2.36681	0.000376059	0.00419421	yes	up	AT3G11900	Amino acid transporter ANT1
BnaA05G0430200ZS	2.2356	1.16066	0.00290145	0.0226569	yes	up	AT3G11840	E3 ubiquitin-protein ligase PUB24
BnaA05G0431500ZS	5.58314	2.48108	4.65055e-17	3.81258e-15	yes	up	AT3G11690	At3g11690
BnaA05G0434100ZS	310.653	8.27916	1.57688e-26	2.60798e-24	yes	up	AT3G11430	Glycerol-3-phosphate acyltransferase 5
BnaA05G0434200ZS	3.91238	1.96805	1.98422e-11	8.61625e-10	yes	up	AT3G11420	At3g11420
BnaA05G0434300ZS	20.4878	4.35669	8.33526e-107	2.50317e-103	yes	up	AT3G11410	Protein phosphatase 2C 37
BnaA05G0434900ZS	2.39908	1.26248	0.000123849	0.00162192	yes	up	AT3G11330	Plant intracellular Ras-group-related LRR protein 9
BnaA05G0437100ZS	7.43603	2.89453	0.000279251	0.00326178	yes	up	AT3G10200	S-adenosyl-L-methionine-dependent methyltransferases superfamily protein
BnaA05G0438800ZS	2.90688	1.53947	0.000201827	0.00246227	yes	up	AT3G09910	RABC2b
BnaA05G0444200ZS	2.10731	1.0754	0.000701989	0.00709562	yes	up	AT3G08970	TMS1
BnaA05G0449100ZS	8.48626	3.08513	1.06736e-25	1.65947e-23	yes	up	AT5G04460	RING/U-box superfamily protein
BnaA05G0449500ZS	6.33424	2.66317	4.83293e-54	3.36295e-51	yes	up	AT3G10420	P-loop containing nucleoside triphosphate hydrolases superfamily protein
BnaA05G0449800ZS	2.27975	1.18887	2.09254e-06	4.24451e-05	yes	up	AT3G10340	Phenylalanine ammonia-lyase 4
BnaA05G0449900ZS	2.69023	1.42773	2.11808e-05	0.000340899	yes	up	AT3G10320	F14P13.8 protein
BnaA05G0452000ZS	2.6175	1.38819	2.53054e-05	0.000399752	yes	up	AT3G08630	Protein RETICULATA-RELATED 2%2C chloroplastic
BnaA05G0453500ZS	0.473001	-1.08009	0.0036715	0.0273132	yes	down	AT3G07990	Carboxypeptidase
BnaA05G0459500ZS	6.54277	2.7099	0.00246459	0.0198794	yes	up	-	-
BnaA05G0465200ZS	3.04403	1.60598	5.66503e-15	3.79837e-13	yes	up	AT3G06500	Alkaline/neutral invertase C%2C mitochondrial
BnaA05G0469000ZS	0.418452	-1.25687	2.74866e-07	6.63714e-06	yes	down	AT3G06080	Protein trichome birefringence-like 10
BnaA05G0471200ZS	3.03367	1.60107	5.67663e-09	1.80749e-07	yes	up	AT3G05880	RCI2A
BnaA05G0475000ZS	3.00171	1.58579	0.000290637	0.00337063	yes	up	AT3G05400	Sugar transporter ERD6-like 12
BnaA05G0480600ZS	0.498868	-1.00327	2.02035e-05	0.000327684	yes	down	AT3G04790	EMB3119
BnaA05G0482900ZS	0.492112	-1.02294	0.00125841	0.0114986	yes	down	AT3G04290	LTL1
BnaA05G0483800ZS	0.401131	-1.31785	0.00721589	0.0466182	yes	down	AT3G04130	Pentatricopeptide repeat-containing protein At3g04130%2C mitochondrial
BnaA05G0485300ZS	0.478059	-1.06474	0.00607654	0.0406759	yes	down	AT3G03480	(Z)-3-hexen-1-ol acetyltransferase
BnaA05G0488300ZS	3.58149	1.84056	1.50152e-09	5.13639e-08	yes	up	AT5G16970	NADPH-dependent oxidoreductase 2-alkenal reductase
BnaA05G0489000ZS	2.32676	1.21833	7.00523e-08	1.88011e-06	yes	up	AT3G03150	At3g03150
BnaA05G0489200ZS	23.7189	4.56797	3.74266e-12	1.79456e-10	yes	up	AT3G03170	At3g03170
BnaA05G0490100ZS	2.00936	1.00673	8.13816e-10	2.90041e-08	yes	up	AT4G14980	Cysteine/Histidine-rich C1 domain family protein
BnaA05G0491100ZS	2.4657	1.302	0.0013507	0.0121888	yes	up	AT3G02840	ARM repeat superfamily protein
BnaA06G0000900ZS	0.12531	-2.99643	0.000773628	0.00768898	yes	down	AT3G13040	Myb family transcription factor PHL6
BnaA06G0006300ZS	0.480894	-1.05621	0.00314045	0.0241107	yes	down	AT1G55120	Beta-fructofuranosidase%2C insoluble isoenzyme CWINV3
BnaA06G0010200ZS	0.346822	-1.52773	6.78907e-06	0.000122472	yes	down	AT1G53730	STRUBBELIG-receptor family 6
BnaA06G0011500ZS	11.6047	3.53664	2.32569e-27	4.00912e-25	yes	up	AT1G53560	At1g53560
BnaA06G0011600ZS	18.0461	4.17361	0.00162069	0.0141659	yes	up	AT1G53580	Persulfide dioxygenase ETHE1 homolog%2C mitochondrial
BnaA06G0011700ZS	2.33092	1.2209	0.00195574	0.0164785	yes	up	AT1G53510	Mitogen-activated protein kinase 18
BnaA06G0012000ZS	20.9409	4.38825	3.57578e-16	2.68461e-14	yes	up	AT1G53470	Mechanosensitive ion channel protein 4
BnaA06G0013500ZS	2.36084	1.2393	2.68624e-08	7.7294e-07	yes	up	AT1G53190	At1g53190
BnaA06G0013600ZS	22.3823	4.48429	1.41051e-09	4.83957e-08	yes	up	AT3G15210	Ethylene-responsive transcription factor 4
BnaA06G0014500ZS	0.46876	-1.09308	8.35758e-05	0.00114882	yes	down	AT1G53070	Lectin-like protein At1g53070
BnaA06G0015600ZS	2.5824	1.36871	0.000116796	0.00154122	yes	up	AT3G15450	Aluminum induced protein with YGL and LRDR motifs
BnaA06G0016000ZS	10.5882	3.40438	3.18426e-25	4.78133e-23	yes	up	AT1G52890	NAC domain-containing protein 19
BnaA06G0019900ZS	0.373044	-1.42258	5.80195e-12	2.70027e-10	yes	down	AT1G52200	Protein PLANT CADMIUM RESISTANCE 8
BnaA06G0020000ZS	0.405235	-1.30317	2.03517e-05	0.000329457	yes	down	AT1G52190	Protein NRT1/ PTR FAMILY 1.2
BnaA06G0021000ZS	2.02869	1.02055	4.20442e-05	0.000626534	yes	up	AT1G51950	Auxin-responsive protein IAA18
BnaA06G0021200ZS	0.494367	-1.01635	0.000790777	0.00783214	yes	down	AT1G51940	LysM domain receptor-like kinase 3
BnaA06G0021700ZS	0.242565	-2.04356	0.000202349	0.00246794	yes	down	AT1G51850	Leucine-rich repeat protein kinase family protein
BnaA06G0025300ZS	3.20886	1.68206	2.45178e-21	2.77022e-19	yes	up	AT1G51140	Transcription factor bHLH122
BnaA06G0025800ZS	0.454519	-1.13759	0.00143456	0.0128298	yes	down	AT1G51080	At1g51080
BnaA06G0032900ZS	0.324872	-1.62206	1.98856e-15	1.38035e-13	yes	down	AT1G49990	F-box protein At1g49990
BnaA06G0034600ZS	13.3712	3.74106	1.45543e-86	2.59517e-83	yes	up	AT1G49660	Probable carboxylesterase 5
BnaA06G0037300ZS	0.0124972	-6.32225	1.21118e-05	0.000205619	yes	down	AT1G49030	Protein PLANT CADMIUM RESISTANCE 6
BnaA06G0041500ZS	2.79374	1.4822	9.1916e-05	0.00124902	yes	up	AT1G48320	DHNAT1
BnaA06G0042800ZS	15.6145	3.96481	3.57879e-45	1.73053e-42	yes	up	AT1G48100	Polygalacturonase At1g48100
BnaA06G0043700ZS	11.4534	3.51771	0.00045931	0.00493974	yes	up	AT1G47980	unknown protein%3B FUNCTIONS IN: molecular_function unknown%3B INVOLVED IN: biological_process unknown%3B LOCATED IN: endomembrane system%3B EXPRESSED IN: 6 plant structures%3B EXPRESSED DURING: 4 anthesis%2C F mature embryo stage%2C petal differentiation and exp /.../ stage%2C E expanded cotyledon stage%3B BEST Arabidopsis thaliana protein match is: unknown protein (TAIR:AT3G62730.1)%3B Has 169 …
BnaA06G0043900ZS	3.04327	1.60562	2.02871e-15	1.40481e-13	yes	up	AT1G47960	Cell wall / vacuolar inhibitor of fructosidase 1
BnaA06G0044200ZS	7.49669	2.90625	0.00272804	0.0215595	yes	up	AT1G07645	DSI-1VOC
BnaA06G0045100ZS	2.1912	1.13172	5.72859e-05	0.000822101	yes	up	AT1G07720	3-ketoacyl-CoA synthase 3
BnaA06G0045800ZS	4.82023	2.2691	5.08585e-09	1.6303e-07	yes	up	AT1G07870	Protein kinase superfamily protein
BnaA06G0046700ZS	20.0215	4.32348	8.46453e-87	1.66544e-83	yes	up	AT1G07985	Expressed protein
BnaA06G0051400ZS	4.3646	2.12585	7.28695e-16	5.2899e-14	yes	up	AT1G08570	Thioredoxin-like 1-1%2C chloroplastic
BnaA06G0054000ZS	3.15784	1.65894	6.82202e-06	0.000122911	yes	up	AT1G08970	Nuclear transcription factor Y subunit C-9
BnaA06G0055200ZS	2.223	1.15251	2.47679e-14	1.55471e-12	yes	up	AT1G56330	SAR1B
BnaA06G0055900ZS	2.40688	1.26716	0.000671704	0.0068404	yes	up	AT1G09310	Putative uncharacterized protein
BnaA06G0063300ZS	4.34962	2.12089	4.85901e-14	2.96524e-12	yes	up	AT1G10070	Branched-chain-amino-acid aminotransferase 2%2C chloroplastic
BnaA06G0065900ZS	3.15739	1.65873	1.60691e-28	2.96727e-26	yes	up	AT1G10370	Glutathione S-transferase U17
BnaA06G0067800ZS	6.70386	2.74499	1.25229e-05	0.000212031	yes	up	AT1G10560	U-box domain-containing protein 18
BnaA06G0072300ZS	15.6096	3.96436	2.05525e-05	0.000332117	yes	up	AT1G11170	At1g11170/T28P6_16
BnaA06G0073100ZS	0.470092	-1.08899	0.00028603	0.00332801	yes	down	AT1G11310	MLO-like protein
BnaA06G0073500ZS	2.30962	1.20765	6.80179e-05	0.000958517	yes	up	AT1G11380	At1g11380
BnaA06G0074600ZS	0.249458	-2.00313	2.25979e-16	1.7401e-14	yes	down	AT1G11545	Xyloglucan endotransglucosylase/hydrolase
BnaA06G0082900ZS	2.53166	1.34008	3.59723e-08	1.01061e-06	yes	up	AT1G12420	ACT domain-containing protein ACR8
BnaA06G0083700ZS	3.2494	1.70017	3.20759e-09	1.05245e-07	yes	up	AT1G12240	Acid beta-fructofuranosidase 4%2C vacuolar
BnaA06G0083900ZS	3.57235	1.83687	2.6902e-07	6.50148e-06	yes	up	AT1G12200	Flavin-containing monooxygenase
BnaA06G0085100ZS	2.12188	1.08534	0.000309437	0.00356186	yes	up	AT1G12010	1-aminocyclopropane-1-carboxylate oxidase 3
BnaA06G0088300ZS	4.60193	2.20224	1.54262e-05	0.000256769	yes	up	AT1G13640	Phosphatidylinositol 4-kinase gamma 6
BnaA06G0088400ZS	0.48899	-1.03212	0.00010417	0.00139265	yes	down	AT1G13680	F21F23.12 protein
BnaA06G0088900ZS	9.5967	3.26254	7.3623e-39	2.71023e-36	yes	up	AT1G13740	AFP2
BnaA06G0089700ZS	3.62316	1.85725	0.00447296	0.0319401	yes	up	AT1G13830	Carbohydrate-binding X8 domain superfamily protein
BnaA06G0090400ZS	2.09191	1.06482	0.00022068	0.00265762	yes	up	AT1G13990	unknown protein%3B FUNCTIONS IN: molecular_function unknown%3B INVOLVED IN: biological_process unknown%3B LOCATED IN: chloroplast%3B EXPRESSED IN: 23 plant structures%3B EXPRESSED DURING: 13 growth stages%3B CONTAINS InterPro DOMAIN/s: Protein of unknown functi /.../3110 (InterPro:IPR021503)%3B Has 25 Blast hits to 25 proteins in 8 species: Archae - 0%3B Bacteria - 0%3B Metazoa - 0%3B Fungi - 0%3…
BnaA06G0090700ZS	12.1491	3.60277	0.000319671	0.00365974	yes	up	AT1G14080	Fucosyltransferase 6
BnaA06G0090900ZS	0.424365	-1.23662	1.45938e-10	5.68788e-09	yes	down	AT1G14100	Glycosyltransferase (Fragment)
BnaA06G0091000ZS	0.298276	-1.74528	1.40422e-10	5.48415e-09	yes	down	AT1G14100	Glycosyltransferase (Fragment)
BnaA06G0094300ZS	0.385774	-1.37417	0.00519259	0.0358871	yes	down	AT1G14440	Zinc-finger homeodomain protein 4
BnaA06G0096000ZS	37.773	5.23928	0.000212213	0.0025753	yes	up	AT2G02040	Protein NRT1/ PTR FAMILY 8.3
BnaA06G0097000ZS	3.82281	1.93463	0.000299888	0.00346243	yes	up	AT1G14730	Probable transmembrane ascorbate ferrireductase 3
BnaA06G0102700ZS	21.7837	4.44517	9.54322e-10	3.36128e-08	yes	up	AT1G15330	SNF1-related protein kinase regulatory subunit gamma-like PV42a
BnaA06G0103200ZS	5.33992	2.41682	3.76018e-06	7.20699e-05	yes	up	AT1G15380	GLYI4
BnaA06G0103900ZS	2.44867	1.292	0.000287765	0.00334275	yes	up	AT1G15430	Uncharacterized protein At1g15430
BnaA06G0105600ZS	4.07314	2.02614	1.74831e-18	1.59611e-16	yes	up	AT1G15670	F-box/kelch-repeat protein At1g15670
BnaA06G0106000ZS	3.05486	1.61111	4.33888e-28	7.80985e-26	yes	up	AT1G15740	Leucine-rich repeat family protein
BnaA06G0108000ZS	0.447605	-1.1597	0.00681764	0.0445599	yes	down	AT1G15980	Photosynthetic NDH subunit of subcomplex B 1%2C chloroplastic
BnaA06G0109800ZS	7.97816	2.99606	3.08404e-08	8.76793e-07	yes	up	AT1G16290	FUNCTIONS IN: molecular_function unknown%3B INVOLVED IN: biological_process unknown%3B LOCATED IN: chloroplast%2C vacuole%3B EXPRESSED IN: 19 plant structures%3B EXPRESSED DURING: 11 growth stages%3B CONTAINS InterPro DOMAIN/s: Lytic transglycosylase-like%2C cata /.../(InterPro:IPR008258)%3B Has 171 Blast hits to 155 proteins in 40 species: Archae - 0%3B Bacteria - 54%3B Metazoa - 0%3B Fungi - 0%…
BnaA06G0112100ZS	9.00669	3.171	3.00474e-08	8.57237e-07	yes	up	AT1G16515	unknown protein%3B Has 35333 Blast hits to 34131 proteins in 2444 species: Archae - 798%3B Bacteria - 22429%3B Metazoa - 974%3B Fungi - 991%3B Plants - 531%3B Viruses - 0%3B Other Eukaryotes - 9610 (source: NCBI BLink).
BnaA06G0114100ZS	2.72781	1.44774	2.53582e-10	9.57588e-09	yes	up	AT1G16840	At1g16840/F17F16.27
BnaA06G0114200ZS	28.0278	4.80879	4.78271e-08	1.31774e-06	yes	up	AT1G16850	At1g16880
BnaA06G0116300ZS	2.23781	1.16209	4.82745e-09	1.55008e-07	yes	up	AT1G17050	SPS2
BnaA06G0117600ZS	2.21356	1.14637	2.03502e-06	4.14405e-05	yes	up	AT1G17170	Glutathione S-transferase U24
BnaA06G0121600ZS	3.20487	1.68026	0.00312301	0.0240124	yes	up	AT1G17710	Inorganic pyrophosphatase 2
BnaA06G0123100ZS	4.92262	2.29943	6.08408e-32	1.39418e-29	yes	up	AT1G17940	At1g17940
BnaA06G0123200ZS	0.385659	-1.3746	0.00123874	0.0113562	yes	down	AT3G05360	Receptor like protein 30
BnaA06G0125000ZS	2.01901	1.01365	4.42872e-06	8.32888e-05	yes	up	AT1G18270	Ketose-bisphosphate aldolase class-II family protein
BnaA06G0128600ZS	6.28439	2.65177	0.00255859	0.0204813	yes	up	-	-
BnaA06G0132800ZS	3.37835	1.75632	0.000158009	0.0019951	yes	up	AT1G19020	CDP-diacylglycerol-glycerol-3-phosphate 3-phosphatidyltransferase
BnaA06G0136300ZS	3.54719	1.82668	1.21507e-17	1.03633e-15	yes	up	AT1G19490	Basic-leucine zipper (BZIP) transcription factor family protein
BnaA06G0136700ZS	2.33219	1.22169	2.97537e-10	1.11472e-08	yes	up	AT1G19530	DNA polymerase epsilon catalytic subunit A
BnaA06G0137400ZS	2.07671	1.0543	3.25589e-05	0.000500884	yes	up	AT1G19650	Phosphatidylinositol/phosphatidylcholine transfer protein SFH4
BnaA06G0139700ZS	0.447796	-1.15909	0.000219156	0.00264485	yes	down	AT1G19840	F6F9.11 protein
BnaA06G0140400ZS	0.495399	-1.01334	3.90491e-07	9.19564e-06	yes	down	AT1G19920	ATP sulfurylase 2
BnaA06G0140800ZS	34.0202	5.08832	0.000320583	0.00366854	yes	up	AT1G19970	ER lumen protein retaining receptor family protein
BnaA06G0141200ZS	5.44454	2.44481	4.70903e-13	2.52768e-11	yes	up	AT1G20070	T20H2.15 protein
BnaA06G0143800ZS	2.97576	1.57326	1.5657e-31	3.46268e-29	yes	up	AT1G20450	Dehydrin ERD10
BnaA06G0148500ZS	3.72127	1.89579	3.46951e-18	3.09807e-16	yes	up	AT1G21000	At1g21000/F9H16_1
BnaA06G0148600ZS	2.25236	1.17144	0.000256581	0.00303425	yes	up	AT1G21010	At1g21010
BnaA06G0151200ZS	0.446563	-1.16306	0.00551384	0.0375973	yes	down	AT1G21360	Glycolipid transfer protein 2
BnaA06G0151600ZS	3.33406	1.73728	7.94046e-18	6.90663e-16	yes	up	AT1G21400	Thiamin diphosphate-binding fold (THDP-binding) superfamily protein
BnaA06G0154300ZS	3.17489	1.66671	8.96741e-25	1.28561e-22	yes	up	AT1G21680	DPP6 N-terminal domain-like protein
BnaA06G0159800ZS	9.17082	3.19705	8.15348e-05	0.00112429	yes	up	AT3G49330	Plant invertase/pectin methylesterase inhibitor superfamily protein
BnaA06G0163000ZS	2.20222	1.13896	1.10503e-20	1.18741e-18	yes	up	AT3G48990	Oxalate--CoA ligase
BnaA06G0163800ZS	3.46337	1.79218	5.99551e-05	0.000856101	yes	up	AT3G48920	MYB transcription factor
BnaA06G0166300ZS	4.57671	2.19431	1.07904e-08	3.29421e-07	yes	up	AT3G48520	CYP94B3
BnaA06G0175400ZS	3.97352	1.99042	3.26206e-23	4.15468e-21	yes	up	AT3G47500	Cyclic dof factor 3
BnaA06G0176800ZS	0.422542	-1.24283	8.98951e-08	2.3692e-06	yes	down	AT3G47380	Pectinesterase inhibitor 11
BnaA06G0177300ZS	203.925	7.6719	3.96126e-26	6.36692e-24	yes	up	AT3G47340	DIN6
BnaA06G0177400ZS	6.66864	2.73739	2.04944e-29	3.92413e-27	yes	up	AT3G47295	Protein PSY2
BnaA06G0178000ZS	2.38868	1.25621	0.000420335	0.00459814	yes	up	AT3G47080	Tetratricopeptide repeat (TPR)-like superfamily protein
BnaA06G0180900ZS	2.40522	1.26617	0.000474095	0.00507246	yes	up	AT3G46640	Homeodomain-like superfamily protein
BnaA06G0185600ZS	2.15331	1.10656	9.19351e-12	4.17986e-10	yes	up	AT5G60410	DNA-binding protein with MIZ/SP-RING zinc finger%2C PHD-finger and SAP domain
BnaA06G0185800ZS	2.60922	1.38362	8.92938e-24	1.18489e-21	yes	up	AT3G45300	Isovaleryl-CoA dehydrogenase%2C mitochondrial
BnaA06G0186200ZS	0.374915	-1.41537	0.000598867	0.00620497	yes	down	AT5G60690	Homeobox-leucine zipper protein REVOLUTA
BnaA06G0188700ZS	19.4367	4.28071	5.55102e-12	2.58771e-10	yes	up	AT3G44550	Probable fatty acyl-CoA reductase 5
BnaA06G0190700ZS	0.356802	-1.4868	0.000513458	0.00543954	yes	down	AT5G54060	Glycosyltransferase (Fragment)
BnaA06G0195000ZS	3.0764	1.62124	1.82034e-13	1.03247e-11	yes	up	AT3G43270	Probable pectinesterase/pectinesterase inhibitor 32
BnaA06G0257000ZS	14.6165	3.86952	7.70522e-19	7.20741e-17	yes	up	AT3G44540	Probable fatty acyl-CoA reductase 4
BnaA06G0259500ZS	10.8147	3.43492	1.49957e-06	3.14573e-05	yes	up	AT3G47340	DIN6
BnaA06G0264600ZS	6.25249	2.64443	5.23482e-41	2.04585e-38	yes	up	AT3G48460	GDSL esterase/lipase At3g48460
BnaA06G0265200ZS	9.39534	3.23195	2.05264e-07	5.09446e-06	yes	up	AT3G48520	CYP94B3
BnaA06G0267100ZS	4.49129	2.16713	0.00429672	0.0308969	yes	up	AT3G48850	Mitochondrial phosphate carrier protein 2%2C mitochondrial
BnaA06G0268100ZS	0.297908	-1.74706	9.82422e-06	0.000170435	yes	down	AT5G23970	Acetyl-CoA:benzylalcohol acetyltranferase-like protein
BnaA06G0268600ZS	0.432608	-1.20887	0.000932407	0.00897473	yes	down	AT3G49260	IQ-domain 21
BnaA06G0270000ZS	2.27335	1.18482	9.62246e-08	2.52784e-06	yes	up	AT3G49590	Autophagy-related protein 13
BnaA06G0270600ZS	0.450946	-1.14897	2.60034e-06	5.1788e-05	yes	down	AT3G49650	Kinesin-like protein KIN-8B
BnaA06G0271400ZS	3.7266	1.89786	3.85018e-38	1.29228e-35	yes	up	AT5G61820	Stress up-regulated Nod 19 protein
BnaA06G0273500ZS	59.0833	5.88468	1.26576e-15	8.91644e-14	yes	up	AT5G62040	Protein BROTHER of FT and TFL 1
BnaA06G0274700ZS	3.05859	1.61287	1.48305e-07	3.78112e-06	yes	up	AT5G62130	Per1-like family protein
BnaA06G0277700ZS	2.9121	1.54206	9.23563e-08	2.4307e-06	yes	up	AT5G62470	Transcription factor MYB96
BnaA06G0278000ZS	2.9389	1.55527	1.78334e-12	8.90252e-11	yes	up	AT5G62480	Glutathione S-transferase U9
BnaA06G0280500ZS	0.144146	-2.7944	0.00615788	0.0410999	yes	down	AT5G62720	At5g62720
BnaA06G0283700ZS	10.7994	3.43288	4.16869e-15	2.82191e-13	yes	up	AT5G63130	At5g63130
BnaA06G0284300ZS	0.133511	-2.90497	1.38324e-06	2.93234e-05	yes	down	AT5G63180	Probable pectate lyase 22
BnaA06G0285400ZS	26.1209	4.70713	6.7061e-08	1.80748e-06	yes	up	AT5G63350	Emb
BnaA06G0285800ZS	0.403058	-1.31094	1.83734e-05	0.000300996	yes	down	AT5G63450	cytochrome P450%2C family 94%2C subfamily B%2C polypeptide 1
BnaA06G0286600ZS	2.92942	1.55062	2.46025e-05	0.00038951	yes	up	AT5G63530	Heavy metal-associated isoprenylated plant protein 7
BnaA06G0287300ZS	0.32393	-1.62625	2.65779e-06	5.27664e-05	yes	down	AT5G63590	Flavonol synthase 3
BnaA06G0288800ZS	2.65533	1.40889	1.15718e-10	4.56623e-09	yes	up	AT5G63790	NAC domain containing protein 102
BnaA06G0292000ZS	4.36079	2.12459	1.99133e-23	2.58235e-21	yes	up	AT5G64080	Non-specific lipid-transfer protein-like protein At5g64080
BnaA06G0292500ZS	2.22717	1.15521	6.57017e-05	0.000929781	yes	up	AT5G64180	Dbj
BnaA06G0292900ZS	2.06687	1.04745	4.20683e-14	2.59219e-12	yes	up	AT5G64250	2-nitropropane dioxygenase-like protein
BnaA06G0293000ZS	2.12246	1.08574	2.41619e-20	2.54364e-18	yes	up	AT5G64260	Protein EXORDIUM-like 2
BnaA06G0295300ZS	26.1132	4.70671	0.000176177	0.00219103	yes	up	AT5G64530	NAC domain-containing protein 104
BnaA06G0298500ZS	2.05864	1.04169	0.000555711	0.00580952	yes	up	AT5G64880	Transmembrane protein
BnaA06G0300600ZS	6.1059	2.6102	0.00553278	0.0376831	yes	up	AT5G65100	ETHYLENE INSENSITIVE 3-like 5 protein
BnaA06G0301500ZS	2.70685	1.43662	0.00487558	0.0341824	yes	up	AT5G65210	Transcription factor TGA1
BnaA06G0302200ZS	3.70851	1.89084	4.26209e-16	3.17896e-14	yes	up	AT5G65280	LanC-like protein GCL1
BnaA06G0303900ZS	2.46317	1.30052	1.25808e-07	3.2423e-06	yes	up	AT5G65470	O-fucosyltransferase 39
BnaA06G0306000ZS	3.51996	1.81556	1.36133e-38	4.85477e-36	yes	up	AT5G65690	phosphoenolpyruvate carboxykinase 2
BnaA06G0309400ZS	0.498383	-1.00467	0.00586476	0.0394955	yes	down	AT5G67520	Adenylyl-sulfate kinase 4%2C chloroplastic
BnaA06G0309700ZS	3.78857	1.92165	1.13812e-32	2.7517e-30	yes	up	AT5G67480	BTB and TAZ domain protein 4
BnaA06G0311200ZS	9.45568	3.24118	0.000333704	0.00379299	yes	up	AT2G18540	RmlC-like cupins superfamily protein
BnaA06G0314600ZS	2.8919	1.53202	3.44609e-13	1.87804e-11	yes	up	AT2G17840	Protein EARLY-RESPONSIVE TO DEHYDRATION 7%2C chloroplastic
BnaA06G0323600ZS	2.53594	1.34252	0.000109954	0.00145811	yes	up	AT5G23750	Remorin family protein
BnaA06G0324900ZS	2.07715	1.05461	0.000126291	0.0016486	yes	up	AT5G24000	Keratin-associated protein (DUF819)
BnaA06G0325800ZS	45.6132	5.51138	1.83281e-32	4.37567e-30	yes	up	AT5G24080	G-type lectin S-receptor-like serine/threonine-protein kinase At5g24080
BnaA06G0329000ZS	2.39629	1.2608	0.00633944	0.0420754	yes	up	AT5G24470	Two-component response regulator-like APRR5
BnaA06G0335800ZS	2.20843	1.14302	4.09988e-19	3.91851e-17	yes	up	AT5G11110	Glycosyltransferase (Fragment)
BnaA06G0336900ZS	0.48049	-1.05742	6.75677e-07	1.52385e-05	yes	down	AT5G25460	At5g25460
BnaA06G0338200ZS	9.74491	3.28465	3.27411e-58	2.55914e-55	yes	up	AT5G25610	BURP domain protein RD22
BnaA06G0339700ZS	2.21138	1.14495	5.18666e-08	1.4235e-06	yes	up	AT5G25930	Kinase family with leucine-rich repeat domain-containing protein
BnaA06G0344100ZS	0.452681	-1.14343	0.00195545	0.0164785	yes	down	AT5G26660	Transcription factor MYB86
BnaA06G0346300ZS	2.27417	1.18534	1.20132e-10	4.72406e-09	yes	up	AT5G27920	At5g27920
BnaA06G0347900ZS	2.30409	1.2042	1.8798e-08	5.5374e-07	yes	up	AT5G27760	Hypoxia-responsive family protein
BnaA06G0350600ZS	3.83501	1.93923	3.99309e-07	9.38393e-06	yes	up	AT5G27350	Sugar transporter ERD6-like 17
BnaA06G0352400ZS	2.0999	1.07032	1.37196e-14	8.86554e-13	yes	up	AT5G28040	Probable transcription factor At5g28040
BnaA06G0356700ZS	2.31365	1.21017	0.00049763	0.00529744	yes	up	AT5G49450	Basic leucine zipper 1
BnaA06G0357300ZS	0.139184	-2.84493	6.1272e-10	2.21554e-08	yes	down	AT5G49330	Transcription factor MYB111
BnaA06G0362500ZS	2.40932	1.26862	9.02592e-05	0.0012312	yes	up	AT5G48657	defense protein-related
BnaA06G0362600ZS	2.60328	1.38033	1.7477e-12	8.73988e-11	yes	up	AT5G48655	Putative RING zinc finger
BnaA06G0369000ZS	85.8173	6.4232	3.32307e-06	6.42968e-05	yes	up	AT3G30460	RING/U-box superfamily protein
BnaA06G0369200ZS	4.26982	2.09417	1.65248e-11	7.26415e-10	yes	up	AT3G30380	Alpha/beta-Hydrolases superfamily protein
BnaA06G0370000ZS	3.98345	1.99402	1.41978e-14	9.16414e-13	yes	up	AT2G10440	Probable mediator of RNA polymerase II transcription subunit 15c
BnaA06G0370800ZS	7.01163	2.80975	5.15429e-53	3.38044e-50	yes	up	AT3G29575	Ninja-family protein AFP3
BnaA06G0373600ZS	3.02951	1.59909	1.81797e-08	5.36636e-07	yes	up	AT3G29035	NAC domain-containing protein 59
BnaA06G0374700ZS	0.448447	-1.15699	0.00117026	0.0108399	yes	down	AT3G28910	Transcription factor MYB30
BnaA06G0375800ZS	2.05541	1.03942	0.00298555	0.0231468	yes	up	AT3G28740	Cytochrome P450 81D11
BnaA06G0378300ZS	9.16135	3.19556	0.00733119	0.0471655	yes	up	AT3G28150	Protein ALTERED XYLOGLUCAN 4-like
BnaA06G0378900ZS	17.7825	4.15238	0.00111531	0.0104019	yes	up	AT3G28007	Bidirectional sugar transporter SWEET4
BnaA06G0380200ZS	2.85537	1.51368	1.91093e-05	0.000311887	yes	up	AT3G27880	At3g27880
BnaA06G0380300ZS	5.55503	2.47379	7.31343e-30	1.45908e-27	yes	up	AT3G27870	Probable phospholipid-transporting ATPase 8
BnaA06G0384400ZS	91.6984	6.51882	3.45884e-07	8.22324e-06	yes	up	AT3G27250	At3g27250
BnaA06G0384700ZS	2.4223	1.27638	9.60354e-12	4.34896e-10	yes	up	AT3G27210	Uncharacterized protein At3g27210
BnaA06G0387000ZS	2.14774	1.10282	1.16667e-05	0.000198832	yes	up	AT3G26910	Hydroxyproline-rich glycoprotein family protein
BnaA06G0389300ZS	2.05588	1.03975	1.87816e-07	4.69615e-06	yes	up	AT3G26580	Orf03 protein
BnaA06G0389800ZS	0.426229	-1.2303	0.005618	0.0381253	yes	down	AT3G26490	BTB/POZ domain-containing protein At3g26490
BnaA06G0392700ZS	0.471631	-1.08427	7.16926e-08	1.92142e-06	yes	down	AT3G25890	Ethylene-responsive transcription factor ERF119
BnaA06G0392900ZS	2.75805	1.46365	2.60283e-09	8.6648e-08	yes	up	AT3G25870	unknown protein%3B BEST Arabidopsis thaliana protein match is: unknown protein (TAIR:AT1G13360.1)%3B Has 50 Blast hits to 50 proteins in 12 species: Archae - 0%3B Bacteria - 0%3B Metazoa - 0%3B Fungi - 0%3B Plants - 50%3B Viruses - 0%3B Other Eukaryotes - 0 (source /.../ BLink).
BnaA06G0393700ZS	16.9133	4.08009	2.5116e-10	9.50328e-09	yes	up	AT3G25770	AOC2
BnaA06G0393800ZS	0.419491	-1.25329	1.04308e-11	4.69377e-10	yes	down	AT3G25740	Methionine aminopeptidase
BnaA06G0394200ZS	2.02009	1.01442	4.19353e-06	7.94268e-05	yes	up	AT3G25670	Leucine-rich repeat (LRR) family protein
BnaA06G0399300ZS	5.24685	2.39145	2.61243e-10	9.85211e-09	yes	up	AT2G03240	Phosphate transporter PHO1 homolog 5
BnaA06G0399600ZS	4.53912	2.18241	7.20677e-05	0.00100935	yes	up	AT2G03200	At2g03200
BnaA06G0399800ZS	3.14918	1.65498	7.96548e-14	4.74428e-12	yes	up	AT1G14170	F7A19.25 protein
BnaA06G0402100ZS	3.19955	1.67787	5.20594e-16	3.84774e-14	yes	up	AT2G02710	Protein TWIN LOV 1
BnaA06G0403000ZS	2.22311	1.15258	5.96534e-12	2.76954e-10	yes	up	AT2G02390	glutathione S-transferase zeta 1
BnaA06G0403300ZS	3.49137	1.80379	0.00624998	0.0416026	yes	up	AT2G02250	Putative F-box protein PP2-B2
BnaA06G0405100ZS	0.381775	-1.3892	0.00759335	0.0484316	yes	down	AT2G01940	C2H2-like zinc finger protein
BnaA06G0405600ZS	2.09905	1.06973	4.31288e-12	2.0576e-10	yes	up	AT2G01890	Purple acid phosphatase 8
BnaA06G0405900ZS	2.41729	1.27339	8.88396e-18	7.6457e-16	yes	up	AT2G01850	Probable xyloglucan endotransglucosylase/hydrolase protein 27
BnaA06G0413000ZS	0.465981	-1.10166	0.00718421	0.046445	yes	down	AT2G01080	Expressed protein
BnaA06G0415000ZS	6.95542	2.79814	0.000167377	0.00209529	yes	up	AT5G47635	At5g47635
BnaA06G0417100ZS	3.41822	1.77325	0.000107336	0.00142995	yes	up	AT5G47330	Alpha/beta-Hydrolases superfamily protein
BnaA06G0418700ZS	3.4988	1.80686	0.00158387	0.0139208	yes	up	AT5G47070	Probable serine/threonine-protein kinase PBL19
BnaA06G0419000ZS	3.02714	1.59795	6.05616e-34	1.58906e-31	yes	up	AT5G47040	Lon protease homolog 2%2C peroxisomal
BnaA06G0419300ZS	2.78861	1.47954	5.6841e-26	8.98418e-24	yes	up	AT5G47020	unknown protein%3B FUNCTIONS IN: molecular_function unknown%3B INVOLVED IN: biological_process unknown%3B LOCATED IN: endomembrane system%3B EXPRESSED IN: 23 plant structures%3B EXPRESSED DURING: 13 growth stages%3B BEST Arabidopsis thaliana protein match is: u /.../ protein (TAIR:AT5G11700.2)%3B Has 1807 Blast hits to 1807 proteins in 277 species: Archae - 0%3B Bacteria - 0%3B Metazoa - 736%3B F…
BnaA06G0421700ZS	0.429529	-1.21917	5.34781e-13	2.85712e-11	yes	down	AT4G17870	Abscisic acid receptor PYR1
BnaA06G0422700ZS	0.431626	-1.21215	0.00529672	0.0364612	yes	down	AT5G46690	Transcription factor bHLH71
BnaA06G0424400ZS	3.70703	1.89027	4.06867e-30	8.32093e-28	yes	up	AT5G46410	SCP1-like small phosphatase 4
BnaA06G0424600ZS	8.40898	3.07193	1.10995e-08	3.38496e-07	yes	up	AT5G46350	Probable WRKY transcription factor 8
BnaA06G0428900ZS	0.40733	-1.29573	1.61965e-14	1.04072e-12	yes	down	AT5G45670	GDSL esterase/lipase At5g45670
BnaA06G0430700ZS	8.3701	3.06525	8.19285e-11	3.28514e-09	yes	up	AT5G45340	Abscisic acid 8'-hydroxylase 3
BnaA06G0434400ZS	0.272498	-1.87568	9.34426e-30	1.82594e-27	yes	down	AT4G20360	Elongation factor Tu%2C chloroplastic
BnaA06G0436900ZS	2.89477	1.53345	0.000698886	0.00707303	yes	up	AT5G44260	Zinc finger CCCH domain-containing protein 61
BnaA06G0440500ZS	4.66914	2.22316	0.00371044	0.0275204	yes	up	AT5G43770	At5g43770
BnaA06G0440600ZS	3.17059	1.66475	2.965e-10	1.11232e-08	yes	up	AT5G43760	3-ketoacyl-CoA synthase
BnaA06G0441900ZS	3.6767	1.87841	2.5119e-14	1.57502e-12	yes	up	AT5G43400	AT5g43400/MWF20_9
BnaA06G0442200ZS	0.419106	-1.25461	0.00780294	0.049382	yes	down	AT5G43270	Squamosa promoter-binding-like protein 2
BnaA06G0447900ZS	4.09766	2.0348	1.47151e-34	4.07586e-32	yes	up	AT4G39210	Glucose-1-phosphate adenylyltransferase
BnaA06G0449100ZS	0.253163	-1.98186	0.00370273	0.0274775	yes	down	AT4G39000	Endoglucanase 23
BnaA06G0449500ZS	2.7089	1.43771	4.73948e-05	0.000696266	yes	up	AT4G38950	Kinesin-like protein KIN-7F
BnaA06G0450600ZS	3.93508	1.97639	4.32613e-23	5.47327e-21	yes	up	AT4G38810	Calcium-binding EF-hand family protein
BnaA07G0001100ZS	3.94478	1.97995	2.67633e-21	3.01796e-19	yes	up	AT2G20670	Expressed protein
BnaA07G0003500ZS	2.2644	1.17913	3.53236e-14	2.19796e-12	yes	up	AT2G20370	Xyloglucan galactosyltransferase MUR3
BnaA07G0007700ZS	5.52693	2.46648	1.08362e-22	1.33255e-20	yes	up	AT2G19900	NADP-dependent malic enzyme 1
BnaA07G0008500ZS	4.68976	2.22951	1.59883e-24	2.24699e-22	yes	up	AT2G19810	TZF2
BnaA07G0009500ZS	69.7959	6.12507	4.5589e-14	2.79105e-12	yes	up	AT2G01820	Receptor-like kinase TMK3
BnaA07G0010200ZS	0.312963	-1.67594	9.39343e-35	2.62735e-32	yes	down	AT2G19590	1-aminocyclopropane-1-carboxylate oxidase 1
BnaA07G0012200ZS	8.00741	3.00134	0.000190264	0.00233972	yes	up	AT2G19410	U-box domain-containing protein kinase family protein
BnaA07G0015700ZS	0.460514	-1.11868	2.2685e-07	5.56962e-06	yes	down	AT2G18910	Expressed protein
BnaA07G0017800ZS	0.307236	-1.70258	3.876e-05	0.000583999	yes	down	AT2G18650	Putative RING-H2 finger protein ATL49
BnaA07G0018500ZS	9.04225	3.17668	3.63755e-05	0.000551568	yes	up	AT2G18550	Homeobox-leucine zipper protein ATHB-21
BnaA07G0019300ZS	2.04988	1.03554	0.000647478	0.00663513	yes	up	-	-
BnaA07G0020400ZS	0.263473	-1.92427	0.00278165	0.0219043	yes	down	AT2G18300	Basic helix-loop-helix (BHLH) DNA-binding superfamily protein
BnaA07G0021300ZS	2.36983	1.24478	3.40914e-05	0.000521087	yes	up	AT2G18230	PPa2
BnaA07G0030200ZS	0.414611	-1.27017	3.46852e-09	1.13221e-07	yes	down	AT2G17230	Protein EXORDIUM-like 5
BnaA07G0030800ZS	2.16516	1.11448	0.000692046	0.00701379	yes	up	AT2G17220	Probable serine/threonine-protein kinase PIX13
BnaA07G0033000ZS	2.21961	1.15031	2.4263e-05	0.000384562	yes	up	AT5G26120	Alpha-L-arabinofuranosidase 2
BnaA07G0033700ZS	2.34032	1.22671	9.10689e-08	2.39792e-06	yes	up	AT2G16900	Expressed protein
BnaA07G0033800ZS	3.43979	1.78232	8.17044e-06	0.000144647	yes	up	AT2G16890	UDP-glycosyltransferase 90A1
BnaA07G0036900ZS	2.28694	1.19342	1.47181e-10	5.73243e-09	yes	up	AT2G16365	F-box protein At2g16365
BnaA07G0037000ZS	2.64992	1.40595	1.03775e-11	4.68087e-10	yes	up	AT2G16280	3-ketoacyl-CoA synthase 9
BnaA07G0037100ZS	2.31124	1.20867	0.00017274	0.00215298	yes	up	AT2G16280	3-ketoacyl-CoA synthase 9
BnaA07G0038800ZS	19.8463	4.3108	7.25697e-121	3.76432e-117	yes	up	AT2G15970	WCOR413-like protein
BnaA07G0038900ZS	2.47065	1.30489	4.6758e-08	1.29074e-06	yes	up	AT2G15960	Expressed protein
BnaA07G0040000ZS	0.465562	-1.10295	1.65945e-06	3.43816e-05	yes	down	AT2G15820	Pentatricopeptide repeat-containing protein At2g15820%2C chloroplastic
BnaA07G0053100ZS	11.9348	3.5771	6.19074e-14	3.72019e-12	yes	up	AT1G01470	LSR3
BnaA07G0056700ZS	2.27238	1.18421	0.000166857	0.00209062	yes	up	AT2G05310	Expressed protein
BnaA07G0062100ZS	2.06488	1.04606	0.000709681	0.00716449	yes	up	AT3G29035	NAC domain-containing protein 59
BnaA07G0064200ZS	2.17905	1.1237	1.16178e-10	4.58121e-09	yes	up	AT3G24840	Sec14p-like phosphatidylinositol transfer family protein
BnaA07G0069900ZS	3.62906	1.8596	1.43544e-38	5.05585e-36	yes	up	AT3G23920	Beta-amylase
BnaA07G0073400ZS	0.433439	-1.2061	8.63913e-13	4.50585e-11	yes	down	AT3G23910	HAPp48%2C5 protein (Fragment)
BnaA07G0073500ZS	3.29941	1.72221	0.000373173	0.00416691	yes	up	AT4G13800	Probable magnesium transporter NIPA2
BnaA07G0074000ZS	3.54382	1.82531	2.11339e-06	4.28376e-05	yes	up	AT3G23810	Adenosylhomocysteinase
BnaA07G0074700ZS	0.490407	-1.02795	6.81489e-05	0.000960126	yes	down	AT3G23760	Transferring glycosyl group transferase
BnaA07G0074900ZS	0.495401	-1.01333	0.000129477	0.00168326	yes	down	AT3G23740	unknown protein%3B FUNCTIONS IN: molecular_function unknown%3B INVOLVED IN: biological_process unknown%3B LOCATED IN: chloroplast%3B EXPRESSED IN: 9 plant structures%3B EXPRESSED DURING: C globular stage%2C F mature embryo stage%2C petal differentiation and expan /.../tage%2C E expanded cotyledon stage%2C D bilateral stage%3B BEST Arabidopsis thaliana protein match is: unknown protein (TAIR:AT4G1…
BnaA07G0077600ZS	0.260352	-1.94146	0.00474866	0.0335132	yes	down	AT3G23430	Phosphate transporter PHO1
BnaA07G0077700ZS	6.41468	2.68138	1.32347e-31	2.9614e-29	yes	up	AT3G23410	Long-chain-alcohol oxidase FAO3
BnaA07G0080700ZS	2.17232	1.11924	0.000201123	0.00245579	yes	up	AT3G23170	At3g23170
BnaA07G0083000ZS	0.240645	-2.05502	0.00539734	0.0369841	yes	down	AT1G30760	FAD-binding Berberine family protein
BnaA07G0086300ZS	2.17024	1.11786	0.000312488	0.00359336	yes	up	-	-
BnaA07G0088200ZS	0.273185	-1.87205	4.68111e-08	1.29096e-06	yes	down	AT1G29720	Probable LRR receptor-like serine/threonine-protein kinase At1g29720
BnaA07G0088800ZS	2.45269	1.29437	1.14657e-10	4.52749e-09	yes	up	AT1G29640	At1g29640
BnaA07G0091100ZS	10.9787	3.45664	9.76763e-05	0.00131322	yes	up	AT1G29270	unknown protein%3B BEST Arabidopsis thaliana protein match is: unknown protein (TAIR:AT2G40435.1)%3B Has 98 Blast hits to 98 proteins in 15 species: Archae - 0%3B Bacteria - 0%3B Metazoa - 0%3B Fungi - 0%3B Plants - 98%3B Viruses - 0%3B Other Eukaryotes - 0 (source /.../ BLink).
BnaA07G0091900ZS	0.145236	-2.78353	0.00362726	0.0270369	yes	down	AT1G29160	Uncharacterized protein At1g29160 (Fragment)
BnaA07G0097200ZS	3.05234	1.60992	3.59693e-20	3.75205e-18	yes	up	AT1G27950	Non-specific lipid transfer protein GPI-anchored 1
BnaA07G0098000ZS	3.28524	1.716	0.000178781	0.00221763	yes	up	AT1G27720	Transcription initiation factor TFIID subunit 4
BnaA07G0098900ZS	0.292841	-1.77181	9.38001e-06	0.000163874	yes	down	AT1G27480	Lecithin-cholesterol acyltransferase-like 1
BnaA07G0100700ZS	3.09563	1.63023	3.18844e-06	6.2092e-05	yes	up	AT1G27300	F17L21.9
BnaA07G0106200ZS	0.416077	-1.26508	9.23096e-05	0.00125288	yes	down	AT1G25440	Zinc finger protein CONSTANS-LIKE 16
BnaA07G0110000ZS	3.26905	1.70887	7.23661e-07	1.62355e-05	yes	up	AT1G26800	E3 ubiquitin-protein ligase MPSR1
BnaA07G0112000ZS	2.02425	1.01738	0.00752936	0.0481472	yes	up	AT1G27150	T7N9.21
BnaA07G0113800ZS	3.47185	1.7957	0.0067999	0.0444694	yes	up	AT1G27130	Glutathione S-transferase U13
BnaA07G0119000ZS	0.259634	-1.94545	5.64708e-05	0.000812652	yes	down	AT1G23080	Auxin efflux carrier component 7
BnaA07G0121400ZS	7.12146	2.83217	6.10611e-48	3.25616e-45	yes	up	AT1G22640	MYB3
BnaA07G0121600ZS	28.3558	4.82557	2.58033e-08	7.45852e-07	yes	up	AT1G22600	Late embryogenesis abundant protein (LEA) family protein
BnaA07G0121900ZS	0.337789	-1.56581	5.19704e-14	3.16139e-12	yes	down	AT1G22550	Protein NRT1/ PTR FAMILY 5.16
BnaA07G0123400ZS	3.07444	1.62032	4.66121e-16	3.46759e-14	yes	up	AT1G22400	UDP-glycosyltransferase 85A1
BnaA07G0129700ZS	17.6617	4.14255	6.90526e-24	9.29262e-22	yes	up	AT1G21010	At1g21010
BnaA07G0129800ZS	4.22215	2.07798	9.64094e-12	4.36243e-10	yes	up	AT1G21000	At1g21000/F9H16_1
BnaA07G0133000ZS	13.3143	3.73491	6.04309e-42	2.48067e-39	yes	up	AT1G20450	Dehydrin ERD10
BnaA07G0135600ZS	3.63486	1.8619	5.52177e-08	1.51039e-06	yes	up	AT1G20070	T20H2.15 protein
BnaA07G0136900ZS	2.50241	1.32332	0.000765764	0.00762456	yes	up	AT1G19900	At1g19900/F6F9_4
BnaA07G0139400ZS	0.097913	-3.35236	7.98729e-20	8.10937e-18	yes	down	AT2G19210	Putative leucine-rich repeat receptor-like protein kinase At2g19210
BnaA07G0139800ZS	2.99495	1.58253	0.000205274	0.00249845	yes	up	AT3G19490	Sodium/proton antiporter 1
BnaA07G0141500ZS	0.458414	-1.12528	3.48901e-05	0.000531303	yes	down	AT5G67280	At5g67280/K3G17_4
BnaA07G0142300ZS	0.484364	-1.04584	0.000758855	0.00756587	yes	down	AT5G67200	Probable inactive receptor kinase At5g67200
BnaA07G0142800ZS	3.68726	1.88255	1.84704e-06	3.79101e-05	yes	up	AT5G67140	F-box protein At5g67140
BnaA07G0143600ZS	2.77289	1.47139	8.91216e-26	1.39703e-23	yes	up	AT5G67030	Zeaxanthin epoxidase%2C chloroplastic
BnaA07G0145900ZS	11.4009	3.51107	1.56135e-13	8.97174e-12	yes	up	AT5G66780	AT5g66780/MUD21_2
BnaA07G0147100ZS	0.17296	-2.53149	2.61565e-07	6.34011e-06	yes	down	AT5G26310	Glycosyltransferase (Fragment)
BnaA07G0147500ZS	3.58179	1.84068	2.06561e-06	4.20035e-05	yes	up	AT5G66650	Calcium uniporter protein 3%2C mitochondrial
BnaA07G0149200ZS	2.54177	1.34583	2.69174e-10	1.01445e-08	yes	up	AT3G47840	Putative pentatricopeptide repeat-containing protein At3g47840
BnaA07G0149800ZS	0.327691	-1.60959	9.72385e-06	0.000168848	yes	down	AT5G66280	GMD1
BnaA07G0160200ZS	0.453771	-1.13996	0.000420951	0.00460311	yes	down	AT2G28305	Cytokinin riboside 5'-monophosphate phosphoribohydrolase
BnaA07G0161900ZS	8.40132	3.07062	0.00011544	0.00152509	yes	up	AT2G28420	Expressed protein
BnaA07G0162400ZS	2.16306	1.11307	1.23038e-12	6.30765e-11	yes	up	AT2G28470	Beta-galactosidase 8
BnaA07G0167000ZS	4.87844	2.28642	3.87837e-09	1.26167e-07	yes	up	AT5G38200	Class I glutamine amidotransferase-like superfamily protein
BnaA07G0170900ZS	7.40636	2.88876	0.000170242	0.00212697	yes	up	AT5G39610	NAC domain-containing protein 92
BnaA07G0172900ZS	2.13076	1.09137	9.86524e-11	3.92265e-09	yes	up	AT5G40340	Tudor/PWWP/MBT superfamily protein
BnaA07G0173200ZS	19.0617	4.2526	0.00244774	0.0197663	yes	up	AT5G40420	Oleosin 21.2 kDa
BnaA07G0173900ZS	0.405458	-1.30237	0.00159289	0.0139872	yes	down	AT5G40590	At5g40590
BnaA07G0175000ZS	5.27038	2.39791	0.0001754	0.00218328	yes	up	AT5G40780	Lysine histidine transporter 1
BnaA07G0175300ZS	2.21146	1.145	9.10778e-13	4.73298e-11	yes	up	AT5G40890	Chloride channel protein CLC-a
BnaA07G0176000ZS	23.6289	4.56248	3.43201e-44	1.56662e-41	yes	up	AT5G41040	Omega-hydroxypalmitate O-feruloyl transferase
BnaA07G0176500ZS	2.56194	1.35724	7.6288e-07	1.70169e-05	yes	up	AT5G41100	At5g41100
BnaA07G0180200ZS	2.01298	1.00933	9.22358e-05	0.00125247	yes	up	AT5G42050	DCD (Development and Cell Death) domain protein
BnaA07G0183100ZS	7.1431	2.83655	7.12252e-14	4.25554e-12	yes	up	AT3G53230	Cell division control protein 48 homolog D
BnaA07G0188900ZS	3.2004	1.67825	0.00411652	0.0298836	yes	up	-	-
BnaA07G0189300ZS	2.42992	1.28091	0.000852438	0.00833007	yes	up	AT3G54680	AT3g54680/T5N23_40
BnaA07G0190600ZS	0.376595	-1.40892	2.982e-05	0.000464637	yes	down	AT3G54920	Probable pectate lyase 13
BnaA07G0191000ZS	2.2388	1.16272	0.00207882	0.0173185	yes	up	AT3G54950	Patatin-like protein 7
BnaA07G0192800ZS	0.367172	-1.44547	0.000241257	0.00287028	yes	down	AT3G55690	At3g55690
BnaA07G0192900ZS	0.414811	-1.26947	2.18126e-13	1.2214e-11	yes	down	AT3G55700	Glycosyltransferase (Fragment)
BnaA07G0195400ZS	0.442331	-1.1768	0.00128	0.0116521	yes	down	AT3G56480	Stomatal closure-related actin-binding protein 3
BnaA07G0197500ZS	2.84098	1.50639	1.00337e-11	4.52938e-10	yes	up	AT3G57020	Protein STRICTOSIDINE SYNTHASE-LIKE 9
BnaA07G0197900ZS	2.42427	1.27755	2.36031e-06	4.74215e-05	yes	up	AT3G57120	Protein kinase superfamily protein
BnaA07G0201800ZS	0.445969	-1.16498	1.81563e-05	0.000297867	yes	down	AT2G45160	Scarecrow-like protein 27
BnaA07G0203700ZS	5.78161	2.53147	0.0029387	0.0228909	yes	up	AT1G56170	Nuclear transcription factor Y subunit C-2
BnaA07G0206300ZS	2.33455	1.22314	1.07419e-09	3.75107e-08	yes	up	AT3G58790	Hexosyltransferase (Fragment)
BnaA07G0210800ZS	3.47013	1.79499	5.41289e-13	2.8811e-11	yes	up	AT3G60160	ABC transporter C family member 9
BnaA07G0210900ZS	2.44504	1.28986	0.000658946	0.00673452	yes	up	AT3G60200	Uncharacterized protein At3g60200
BnaA07G0212400ZS	3.81907	1.93322	0.00440092	0.0315111	yes	up	AT3G60520	At3g60520
BnaA07G0215000ZS	4.03032	2.01089	1.95235e-06	3.98708e-05	yes	up	AT3G61270	Glycosyltransferase
BnaA07G0216500ZS	0.422911	-1.24158	5.71132e-06	0.000104954	yes	down	AT3G61580	Delta(8)-fatty-acid desaturase 1
BnaA07G0217800ZS	0.393035	-1.34727	5.68273e-10	2.06398e-08	yes	down	AT3G61750	Cytochrome b561 and DOMON domain-containing protein At3g61750
BnaA07G0218700ZS	0.397037	-1.33266	0.000529338	0.00557981	yes	down	AT3G61970	NGA2
BnaA07G0227100ZS	2.42499	1.27798	2.1465e-14	1.35949e-12	yes	up	AT1G80530	Major facilitator superfamily protein
BnaA07G0229500ZS	0.437631	-1.19221	0.000287761	0.00334275	yes	down	AT1G79720	At1g79720
BnaA07G0231700ZS	3.29972	1.72234	1.28952e-20	1.38306e-18	yes	up	AT1G79270	Evolutionarily conserved C-terminal region 8
BnaA07G0231800ZS	10.2066	3.35142	0.000984333	0.00937804	yes	up	AT2G21820	At2g21820
BnaA07G0232100ZS	10.1098	3.33768	0.000845187	0.00827801	yes	up	AT1G79180	myb domain protein 63
BnaA07G0234700ZS	0.375834	-1.41183	0.00378862	0.0279947	yes	down	AT1G78430	RIP4
BnaA07G0240300ZS	6.05379	2.59784	2.41385e-06	4.84119e-05	yes	up	AT1G77000	F-box protein SKP2B
BnaA07G0240400ZS	0.375933	-1.41145	2.60089e-10	9.81509e-09	yes	down	AT1G76990	ACR3
BnaA07G0240600ZS	2.42609	1.27864	0.00686151	0.0448004	yes	up	AT1G76980	At1g76980
BnaA07G0242600ZS	0.219386	-2.18846	0.000196753	0.00241031	yes	down	AT1G76610	Uncharacterized protein F14G6.21
BnaA07G0244500ZS	4.22369	2.0785	4.01416e-35	1.15097e-32	yes	up	AT1G76180	Dehydrin ERD14
BnaA07G0246500ZS	7.23423	2.85484	3.83047e-08	1.07086e-06	yes	up	AT1G75490	Dehydration-responsive element-binding protein 2D
BnaA07G0246800ZS	2.04672	1.03331	1.7049e-10	6.59973e-09	yes	up	AT1G75390	bZIP transcription factor 44
BnaA07G0247200ZS	0.33278	-1.58736	5.39531e-05	0.000779962	yes	down	AT1G75240	ZHD5
BnaA07G0251600ZS	54.6676	5.77262	1.72009e-06	3.55346e-05	yes	up	AT1G74460	GDSL esterase/lipase At1g74460
BnaA07G0254900ZS	2.32187	1.21529	1.08501e-06	2.34418e-05	yes	up	AT1G58270	At1g58270/F19C14_8
BnaA07G0255600ZS	6.1108	2.61136	5.24114e-34	1.39095e-31	yes	up	AT1G73480	Alpha/beta-Hydrolases superfamily protein
BnaA07G0258500ZS	0.105368	-3.2465	0.00101149	0.00959751	yes	down	AT1G72610	Germin-like protein subfamily 3 member 1
BnaA07G0258800ZS	4.1312	2.04656	0.00237556	0.019284	yes	up	AT1G72490	unknown protein%3B BEST Arabidopsis thaliana protein match is: unknown protein (TAIR:AT1G17400.1)%3B Has 75 Blast hits to 75 proteins in 21 species: Archae - 0%3B Bacteria - 0%3B Metazoa - 3%3B Fungi - 4%3B Plants - 58%3B Viruses - 0%3B Other Eukaryotes - 10 (sourc /.../I BLink).
BnaA07G0259300ZS	0.228457	-2.13	2.91772e-06	5.73286e-05	yes	down	AT1G72360	Integrase-type DNA-binding superfamily protein
BnaA07G0260900ZS	0.356965	-1.48614	0.00313339	0.0240716	yes	down	AT1G72130	Protein NRT1/ PTR FAMILY 5.11
BnaA07G0261700ZS	4.54108	2.18303	9.81124e-14	5.77729e-12	yes	up	AT1G71960	ABC transporter G family member 25
BnaA07G0261900ZS	0.494878	-1.01485	6.328e-05	0.000899301	yes	down	AT1G71880	Sucrose transport protein SUC1
BnaA07G0265900ZS	21.8294	4.4482	0.000359583	0.00403489	yes	up	AT1G70780	At1g70780
BnaA07G0267400ZS	0.404545	-1.30563	4.34367e-05	0.000643588	yes	down	AT1G70280	NHL domain-containing protein
BnaA07G0268200ZS	9.79529	3.29209	5.04923e-12	2.3771e-10	yes	up	AT1G70170	Metalloendoproteinase 2-MMP
BnaA07G0269100ZS	2.56787	1.36057	0.00765204	0.0486847	yes	up	AT1G69930	Glutathione S-transferase U11
BnaA07G0269900ZS	0.40861	-1.2912	0.000126855	0.00165445	yes	down	AT1G69760	At1g69760
BnaA07G0271500ZS	2.11816	1.08281	0.00313506	0.024079	yes	up	AT1G69490	NAP
BnaA07G0272000ZS	2.33551	1.22374	9.45235e-06	0.000165037	yes	up	AT1G26450	Carbohydrate-binding X8 domain-containing protein
BnaA07G0272200ZS	28.5589	4.83587	3.45289e-96	8.95539e-93	yes	up	AT1G69260	Ninja-family protein AFP1
BnaA07G0274100ZS	2.45395	1.2951	0.000105369	0.00140637	yes	up	AT1G68620	Probable carboxylesterase 6
BnaA07G0274500ZS	0.365665	-1.45141	2.03467e-05	0.000329457	yes	down	AT1G68570	Protein NRT1/ PTR FAMILY 3.1
BnaA07G0274700ZS	0.44921	-1.15454	1.59885e-05	0.000265046	yes	down	AT1G68560	Alpha-xylosidase 1
BnaA07G0275100ZS	2.00935	1.00673	2.12196e-06	4.29655e-05	yes	up	AT1G68530	3-ketoacyl-CoA synthase
BnaA07G0277000ZS	2.89376	1.53294	2.26491e-19	2.23201e-17	yes	up	AT1G68020	Alpha%2Calpha-trehalose-phosphate synthase [UDP-forming] 6
BnaA07G0277400ZS	3.81095	1.93015	0.000393412	0.00435877	yes	up	AT1G67920	At1g67920
BnaA07G0278000ZS	4.0506	2.01814	1.19085e-12	6.1215e-11	yes	up	AT1G67850	AT1G67850 protein
BnaA07G0278600ZS	0.445736	-1.16574	9.50863e-07	2.08034e-05	yes	down	AT1G67750	Probable pectate lyase 5
BnaA07G0279400ZS	2.08425	1.05953	1.08255e-13	6.34183e-12	yes	up	AT1G67560	Lipoxygenase
BnaA07G0279800ZS	2.08699	1.06142	4.7327e-05	0.000695449	yes	up	AT2G14247	Expressed protein
BnaA07G0281800ZS	0.200847	-2.31583	2.57755e-19	2.51812e-17	yes	down	AT1G65060	4-coumarate--CoA ligase 3
BnaA07G0282400ZS	2.23111	1.15776	0.00105436	0.00992747	yes	up	AT1G65440	Transcription elongation factor SPT6 homolog
BnaA07G0285700ZS	6.73655	2.75201	1.95643e-16	1.51263e-14	yes	up	AT1G66230	Transcription factor MYB20
BnaA07G0287000ZS	0.340876	-1.55268	1.19795e-05	0.000203556	yes	down	AT1G66390	Transcription factor MYB90
BnaA07G0287700ZS	2.38097	1.25155	0.000467274	0.00501038	yes	up	AT1G66480	Uncharacterized protein At1g66480
BnaA07G0289400ZS	2.45043	1.29303	0.00252039	0.0202351	yes	up	AT1G66760	Protein DETOXIFICATION 9
BnaA07G0289700ZS	3.85712	1.94752	9.70822e-21	1.04913e-18	yes	up	AT1G66830	Probable inactive leucine-rich repeat receptor-like protein kinase At1g66830
BnaA07G0290100ZS	2.10651	1.07486	0.000369281	0.00412991	yes	up	AT1G66880	Protein kinase superfamily protein
BnaA07G0292200ZS	2.33765	1.22506	4.32897e-06	8.15742e-05	yes	up	AT1G67300	Major facilitator superfamily protein
BnaA07G0292600ZS	3.14794	1.65441	3.15092e-13	1.72542e-11	yes	up	AT1G67420	Zn-dependent exopeptidases superfamily protein
BnaA07G0293900ZS	2.27912	1.18847	0.00476043	0.0335713	yes	up	AT1G67590	F12A21.28
BnaA07G0295500ZS	4.27242	2.09505	2.18466e-27	3.80044e-25	yes	up	AT1G67730	Very-long-chain 3-oxoacyl-CoA reductase 1
BnaA07G0301400ZS	3.0798	1.62284	0.00108771	0.0101844	yes	up	AT1G68430	At1g68430
BnaA07G0301500ZS	3.99803	1.99929	2.21105e-22	2.67857e-20	yes	up	AT1G68440	At1g68440/T2E12_1
BnaA07G0302600ZS	3.08426	1.62493	0.00715254	0.046298	yes	up	AT1G68570	Protein NRT1/ PTR FAMILY 3.1
BnaA07G0302700ZS	2.56596	1.3595	2.09682e-07	5.19282e-06	yes	up	AT4G39670	ACD11 homolog protein
BnaA07G0303200ZS	32.3345	5.015	2.56563e-07	6.23211e-06	yes	up	AT1G68620	Probable carboxylesterase 6
BnaA07G0305200ZS	260.4	8.02459	3.14829e-09	1.03777e-07	yes	up	AT1G68850	Peroxidase 11
BnaA07G0307900ZS	147.07	7.20036	3.11691e-08	8.84374e-07	yes	up	AT1G69260	Ninja-family protein AFP1
BnaA07G0308200ZS	2.49467	1.31885	8.66965e-12	3.95429e-10	yes	up	AT1G69280	Uncharacterized protein At1g69280
BnaA07G0309400ZS	47.1039	5.55777	1.22143e-06	2.61613e-05	yes	up	AT1G69480	Phosphate transporter PHO1 homolog 10
BnaA07G0310700ZS	6.62172	2.72721	1.44641e-09	4.95384e-08	yes	up	AT1G69570	Cyclic dof factor 5
BnaA07G0311300ZS	3.23142	1.69217	2.29111e-13	1.27914e-11	yes	up	AT1G69600	Zinc-finger homeodomain protein 11
BnaA07G0312800ZS	2.51976	1.33329	1.05985e-11	4.76171e-10	yes	up	AT1G69800	Cystathionine beta-synthase (CBS) protein
BnaA07G0313700ZS	2.58352	1.36934	2.42832e-05	0.000384775	yes	up	AT1G69900	Actin cross-linking protein
BnaA07G0314200ZS	2.11257	1.079	0.000140317	0.00179959	yes	up	AT1G69960	Serine/threonine-protein phosphatase PP2A-5 catalytic subunit
BnaA07G0317000ZS	0.298931	-1.74212	1.60948e-21	1.84408e-19	yes	down	AT1G70280	NHL domain-containing protein
BnaA07G0317800ZS	3.28658	1.71659	1.26965e-16	1.002e-14	yes	up	AT1G70420	At1g70420/F17O7_4
BnaA07G0319600ZS	13.3809	3.7421	4.14894e-47	2.15213e-44	yes	up	AT1G70580	Glutamate--glyoxylate aminotransferase 2
BnaA07G0320600ZS	0.430043	-1.21745	4.22842e-05	0.000629617	yes	down	AT1G70700	TIFY domain/Divergent CCT motif family protein
BnaA07G0322900ZS	0.412542	-1.27739	8.01962e-16	5.7923e-14	yes	down	AT1G71020	RING-type E3 ubiquitin transferase
BnaA07G0323800ZS	5.88529	2.55711	0.000870101	0.00847654	yes	up	AT1G71150	Cyclin-D1-binding protein
BnaA07G0326300ZS	4.95334	2.3084	2.97187e-13	1.63364e-11	yes	up	AT1G71520	Ethylene-responsive transcription factor ERF020
BnaA07G0326400ZS	2.56124	1.35684	0.00441596	0.031591	yes	up	AT1G71530	Protein kinase superfamily protein
BnaA07G0329600ZS	4.45262	2.15465	3.98932e-21	4.43716e-19	yes	up	AT1G71960	ABC transporter G family member 25
BnaA07G0332500ZS	0.0775697	-3.68836	0.00149948	0.0133041	yes	down	AT1G72360	Integrase-type DNA-binding superfamily protein
BnaA07G0333500ZS	2.15171	1.10549	2.92556e-10	1.09894e-08	yes	up	AT1G72500	LOCATED IN: plasma membrane%3B EXPRESSED IN: 23 plant structures%3B EXPRESSED DURING: 13 growth stages%3B CONTAINS InterPro DOMAIN/s: von Willebrand factor%2C type A (InterPro:IPR002035)%3B BEST Arabidopsis thaliana protein match is: inter-alpha-trypsin inhib /.../eavy chain-related (TAIR:AT1G19110.1)%3B Has 1407 Blast hits to 1406 proteins in 307 species: Archae - 6%3B Bacteria - 522%3B Metazoa …
BnaA07G0333700ZS	4.05862	2.02099	7.19183e-08	1.92657e-06	yes	up	AT1G72510	At1g72510
BnaA07G0334400ZS	0.197212	-2.34218	7.12016e-05	0.000997959	yes	down	AT1G72610	Germin-like protein subfamily 3 member 1
BnaA07G0335300ZS	7.33476	2.87475	2.16866e-76	2.74981e-73	yes	up	AT1G72770	Protein phosphatase 2C 16
BnaA07G0337400ZS	9.12214	3.18937	1.12202e-10	4.43363e-09	yes	up	AT1G73220	Organic cation/carnitine transporter 1
BnaA07G0338300ZS	6.22884	2.63896	4.95752e-78	7.07177e-75	yes	up	AT1G73390	At1g73390
BnaA07G0338500ZS	7.6213	2.93004	0.00525027	0.0361981	yes	up	AT1G73410	MYB54
BnaA07G0338800ZS	8.94347	3.16083	4.02668e-23	5.11712e-21	yes	up	AT1G73480	Alpha/beta-Hydrolases superfamily protein
BnaA07G0339600ZS	3.08814	1.62674	2.36068e-09	7.90945e-08	yes	up	AT1G58270	At1g58270/F19C14_8
BnaA07G0340200ZS	14.6983	3.87757	7.15858e-54	4.86263e-51	yes	up	AT1G73680	alpha dioxygenase
BnaA07G0340900ZS	3.60394	1.84957	1.83644e-06	3.77197e-05	yes	up	AT1G73750	Uncharacterised conserved protein UCP031088%2C alpha/beta hydrolase
BnaA07G0342300ZS	3.99363	1.9977	5.68455e-19	5.40591e-17	yes	up	AT1G73920	Alpha/beta-Hydrolases superfamily protein
BnaA07G0343800ZS	0.072889	-3.77816	2.6781e-07	6.47773e-06	yes	down	AT1G74110	Cytochrome P450 family protein
BnaA07G0345500ZS	3.68673	1.88234	2.14072e-07	5.2868e-06	yes	up	AT1G74370	At1g74370
BnaA07G0346100ZS	2.05045	1.03594	2.04782e-06	4.16862e-05	yes	up	AT1G74450	At1g74450/F1M20_13
BnaA07G0347400ZS	0.44343	-1.17322	0.00407753	0.029676	yes	down	AT1G74730	Transmembrane protein%2C putative (DUF1118)
BnaA07G0352500ZS	2.21967	1.15034	8.73717e-07	1.9241e-05	yes	up	AT1G75440	Probable ubiquitin-conjugating enzyme E2 16
BnaA07G0352800ZS	0.424137	-1.2374	1.28583e-05	0.000217001	yes	down	AT1G75500	Protein WALLS ARE THIN 1
BnaA07G0355500ZS	0.472661	-1.08112	0.000153652	0.00194568	yes	down	AT1G75820	Leucine-rich repeat receptor-like protein kinase (Fragment)
BnaA07G0356000ZS	5.67153	2.50374	6.26351e-11	2.56377e-09	yes	up	AT1G75880	GDSL esterase/lipase EXL1
BnaA07G0357500ZS	2.35698	1.23694	5.95568e-06	0.000108924	yes	up	AT1G76070	Uncharacterized protein At1g76070
BnaA07G0358400ZS	0.437405	-1.19296	2.53729e-12	1.24058e-10	yes	down	AT1G76160	Sks5
BnaA07G0358600ZS	5.17237	2.37083	5.1937e-67	5.48792e-64	yes	up	AT1G76180	Dehydrin ERD14
BnaA07G0358900ZS	9.34556	3.22428	0.000339373	0.00384593	yes	up	AT1G76210	At1g76210
BnaA07G0362600ZS	23.7644	4.57073	1.76151e-13	1.00309e-11	yes	up	AT1G76590	At1g76590
BnaA07G0366000ZS	2.9275	1.54967	3.48218e-05	0.000530405	yes	up	AT1G76980	At1g76980
BnaA07G0366200ZS	9.24995	3.20945	5.81454e-43	2.47272e-40	yes	up	AT1G77000	F-box protein SKP2B
BnaA07G0366500ZS	3.20942	1.68231	0.000138082	0.00177571	yes	up	AT1G77090	PsbP domain-containing protein 4%2C chloroplastic
BnaA07G0368400ZS	0.439811	-1.18504	0.0019871	0.016695	yes	down	AT1G77380	ATAAP3
BnaA07G0369200ZS	12.6262	3.65835	5.62074e-25	8.16065e-23	yes	up	AT1G62900	F16P17.4 protein
BnaA07G0371100ZS	15.3567	3.9408	3.50988e-06	6.75903e-05	yes	up	AT1G77950	AGAMOUS-like 67
BnaA07G0372100ZS	3.99299	1.99747	3.96138e-11	1.662e-09	yes	up	AT1G78070	At1g78070/F28K19_28
BnaA07G0372500ZS	0.47435	-1.07597	1.04331e-05	0.000179641	yes	down	AT1G78100	AUF1
BnaA07G0375500ZS	80.8433	6.33706	1.27933e-05	0.000216032	yes	up	AT1G78460	AT1G78460 protein
BnaA07G0379100ZS	3.41969	1.77387	3.38821e-07	8.0654e-06	yes	up	AT1G78960	Amyrin synthase LUP2
BnaA07G0380800ZS	2.10286	1.07235	0.00122154	0.0112274	yes	up	AT1G79160	Filamentous hemagglutinin transporter
BnaA07G0380900ZS	2.49544	1.31929	0.00480306	0.0337814	yes	up	AT1G79180	myb domain protein 63
BnaA07G0381600ZS	4.42665	2.14621	3.66111e-33	9.24332e-31	yes	up	AT1G79270	Evolutionarily conserved C-terminal region 8
BnaA07G0382800ZS	2.32219	1.21549	1.41946e-07	3.63686e-06	yes	up	AT1G79460	KS1
BnaA07G0384400ZS	4.00907	2.00327	6.92398e-05	0.000972862	yes	up	AT1G79700	Integrase-type DNA-binding superfamily protein
BnaA07G0385600ZS	2.25479	1.17299	1.58798e-07	4.02704e-06	yes	up	AT1G80820	Cinnamoyl-CoA reductase 2
BnaA07G0389400ZS	3.2717	1.71004	1.82699e-13	1.03419e-11	yes	up	AT1G80130	F18B13.21 protein
BnaA08G0003400ZS	6.88581	2.78363	0.00167084	0.0145131	yes	up	AT1G55730	Vacuolar cation/proton exchanger 5
BnaA08G0007800ZS	0.179163	-2.48066	0.00272006	0.0215131	yes	down	AT5G56790	Protein kinase superfamily protein
BnaA08G0008400ZS	2.48249	1.31179	5.36235e-06	9.90516e-05	yes	up	AT1G55110	Protein indeterminate-domain 7
BnaA08G0010600ZS	3.90864	1.96667	2.0776e-11	9.00118e-10	yes	up	AT1G54120	F15I1.22
BnaA08G0010900ZS	5.33324	2.41501	1.05138e-86	1.93518e-83	yes	up	AT1G54100	ALDH7B4
BnaA08G0012200ZS	0.351313	-1.50917	4.63099e-11	1.93582e-09	yes	down	AT1G54010	Inactive GDSL esterase/lipase-like protein 23
BnaA08G0012300ZS	7.17403	2.84278	0.00722948	0.0466665	yes	up	AT1G53990	GDSL esterase/lipase 3
BnaA08G0014000ZS	16.375	4.03343	2.60102e-82	4.24034e-79	yes	up	AT1G53470	Mechanosensitive ion channel protein 4
BnaA08G0015200ZS	237.802	7.89362	1.07516e-09	3.75213e-08	yes	up	AT1G53270	ABCG10
BnaA08G0015800ZS	2.62922	1.39464	7.5593e-05	0.00105099	yes	up	AT1G53180	unknown protein%3B FUNCTIONS IN: molecular_function unknown%3B INVOLVED IN: biological_process unknown%3B LOCATED IN: cellular_component unknown%3B EXPRESSED IN: 13 plant structures%3B EXPRESSED DURING: 6 growth stages%3B BEST Arabidopsis thaliana protein match /.../nknown protein (TAIR:AT3G15115.1)%3B Has 58 Blast hits to 56 proteins in 22 species: Archae - 0%3B Bacteria - 0%3B Metazoa - 6%3B Fu…
BnaA08G0015900ZS	2.67408	1.41904	0.00278264	0.021906	yes	up	AT1G53170	Ethylene-responsive transcription factor 8
BnaA08G0018000ZS	4.52356	2.17746	7.93185e-09	2.47178e-07	yes	up	AT1G52342	Putative uncharacterized protein
BnaA08G0024700ZS	2.09458	1.06666	1.49589e-07	3.81215e-06	yes	up	AT5G01990	Protein PIN-LIKES 6
BnaA08G0027700ZS	2.15999	1.11103	0.00587937	0.0395743	yes	up	AT4G05410	U3 snoRNP-associated protein-like YAO
BnaA08G0030400ZS	0.381517	-1.39018	5.1832e-06	9.59287e-05	yes	down	AT3G19320	Leucine-rich repeat (LRR) family protein
BnaA08G0030600ZS	0.391523	-1.35283	0.00153295	0.0135355	yes	down	AT1G49780	U-box domain-containing protein 26
BnaA08G0032500ZS	16.5326	4.04724	1.86664e-19	1.85879e-17	yes	up	AT1G49450	F13F21.11 protein
BnaA08G0035200ZS	2.60297	1.38016	0.00589625	0.0396692	yes	up	AT1G49000	At1g49000
BnaA08G0036500ZS	12.3763	3.62951	3.93087e-20	4.08546e-18	yes	up	AT1G48750	Bifunctional inhibitor/lipid-transfer protein/seed storage 2S albumin superfamily protein
BnaA08G0037900ZS	0.43602	-1.19753	2.24195e-09	7.5382e-08	yes	down	AT1G48480	Probable inactive receptor kinase At1g48480
BnaA08G0039200ZS	2.14252	1.09931	0.000929763	0.00895684	yes	up	AT1G48320	DHNAT1
BnaA08G0044200ZS	0.424161	-1.23731	0.00279655	0.0219882	yes	down	AT1G47670	Lysine histidine transporter-like 8
BnaA08G0048500ZS	0.322136	-1.63426	1.25439e-07	3.23427e-06	yes	down	AT1G45201	triacylglycerol lipase-like 1
BnaA08G0050400ZS	2.13912	1.09702	0.000121881	0.00159982	yes	up	AT1G44170	Aldehyde dehydrogenase family 3 member H1
BnaA08G0057200ZS	0.35956	-1.4757	0.00024833	0.00294648	yes	down	AT4G12900	Gamma interferon responsive lysosomal thiol (GILT) reductase family protein
BnaA08G0058800ZS	2.27701	1.18714	2.66878e-12	1.30152e-10	yes	up	AT1G42990	bZIP transcription factor 60
BnaA08G0067600ZS	3.11804	1.64064	2.42828e-41	9.62188e-39	yes	up	AT1G35720	Annexin
BnaA08G0068000ZS	2.10562	1.07424	0.00407908	0.0296793	yes	up	AT1G35460	Transcription factor bHLH80
BnaA08G0070900ZS	0.467428	-1.09718	8.8638e-16	6.36175e-14	yes	down	AT1G33240	GT-2-like 1
BnaA08G0073600ZS	11.9972	3.58463	1.38952e-08	4.18169e-07	yes	up	AT1G32560	Late embryogenesis abundant protein 6
BnaA08G0074100ZS	5.16789	2.36958	0.00761012	0.0484925	yes	up	AT1G32710	Putative cytochrome c oxidase subunit 6b-like
BnaA08G0074500ZS	0.258798	-1.9501	0.0024478	0.0197663	yes	down	AT5G52320	CYP96A4
BnaA08G0075700ZS	6.89438	2.78542	5.64159e-08	1.53947e-06	yes	up	AT1G32170	Probable xyloglucan endotransglucosylase/hydrolase protein 30
BnaA08G0078700ZS	2.44669	1.29083	5.40056e-21	5.97192e-19	yes	up	AT5G35180	Protein of unknown function (DUF1336)
BnaA08G0081200ZS	0.495429	-1.01325	6.83004e-06	0.000123016	yes	down	AT4G13990	Probable xyloglucan galactosyltransferase GT14
BnaA08G0082500ZS	2.55244	1.35187	0.000736947	0.00738358	yes	up	AT4G14130	Xyloglucan endotransglucosylase/hydrolase protein 15
BnaA08G0083100ZS	17.268	4.11003	8.51118e-34	2.21753e-31	yes	up	AT2G04063	Glycine-rich protein
BnaA08G0087600ZS	2.06431	1.04566	0.00496333	0.034622	yes	up	AT1G30860	At1g30860
BnaA08G0089500ZS	0.405248	-1.30312	0.00538221	0.036907	yes	down	AT3G23030	Auxin-responsive protein
BnaA08G0093100ZS	0.376513	-1.40923	0.000238376	0.00284016	yes	down	AT4G15430	CSC1-like protein At4g15430
BnaA08G0094900ZS	2.34593	1.23016	1.06196e-08	3.24903e-07	yes	up	AT4G15765	FAD/NAD(P)-binding oxidoreductase family protein
BnaA08G0096900ZS	2.28152	1.19	0.00361285	0.0269494	yes	up	AT5G27990	At5g27990
BnaA08G0099000ZS	4.82402	2.27023	0.0063794	0.0422874	yes	up	AT4G16160	ATOEP16-S
BnaA08G0104100ZS	0.392706	-1.34848	1.98591e-07	4.93959e-06	yes	down	AT3G42670	Chromatin remodeling 38
BnaA08G0105700ZS	4.2848	2.09923	4.77882e-15	3.22311e-13	yes	up	AT4G17550	Putative glycerol-3-phosphate transporter 4
BnaA08G0106700ZS	0.495637	-1.01264	6.63093e-06	0.00011996	yes	down	AT4G17870	Abscisic acid receptor PYR1
BnaA08G0107100ZS	3.24833	1.6997	3.06224e-18	2.74299e-16	yes	up	AT4G17940	Tetratricopeptide repeat (TPR)-like superfamily protein
BnaA08G0108900ZS	6.18276	2.62825	1.25421e-23	1.64138e-21	yes	up	AT5G61660	At5g61660
BnaA08G0115900ZS	0.22552	-2.14867	4.9503e-05	0.000721296	yes	down	AT4G19810	Class V chitinase
BnaA08G0119300ZS	0.334157	-1.5814	1.92737e-22	2.34987e-20	yes	down	AT4G20840	Berberine bridge enzyme-like 21
BnaA08G0120700ZS	2.04283	1.03057	0.000220269	0.00265322	yes	up	AT4G21570	Protein of unknown function (DUF300)
BnaA08G0121800ZS	3.85329	1.94609	8.47529e-05	0.00116388	yes	up	AT4G21200	Gibberellin 2-beta-dioxygenase 8
BnaA08G0123600ZS	0.496253	-1.01085	1.31039e-08	3.95397e-07	yes	down	AT4G20940	Probable LRR receptor-like serine/threonine-protein kinase At4g20940
BnaA08G0125600ZS	2.08675	1.06126	8.78467e-09	2.72415e-07	yes	up	AT4G05530	Short-chain dehydrogenase/reductase SDRA
BnaA08G0127200ZS	23.805	4.57319	3.89465e-10	1.43928e-08	yes	up	AT4G22666	Bifunctional inhibitor/lipid-transfer protein/seed storage 2S albumin superfamily protein
BnaA08G0130700ZS	40.9673	5.3564	5.40772e-13	2.8811e-11	yes	up	AT4G35190	Cytokinin riboside 5'-monophosphate phosphoribohydrolase
BnaA08G0131000ZS	3.10402	1.63414	0.00123114	0.0113047	yes	up	AT4G35110	Phospholipase-like protein (PEARLI 4) family protein
BnaA08G0132400ZS	4.38186	2.13154	0.000127529	0.00166096	yes	up	AT4G34860	A/N-InvB
BnaA08G0133500ZS	3.40093	1.76593	7.28161e-30	1.45783e-27	yes	up	AT4G34710	Arginine decarboxylase 2
BnaA08G0137100ZS	0.421543	-1.24625	0.00442462	0.0316451	yes	down	AT4G34160	Cyclin-D3-1
BnaA08G0137200ZS	2.49243	1.31755	0.000385977	0.00428639	yes	up	AT4G34150	AT4g34150/F28A23_90
BnaA08G0140500ZS	97.3035	6.60442	1.76652e-06	3.6441e-05	yes	up	-	-
BnaA08G0141200ZS	4.67911	2.22624	5.50913e-10	2.00603e-08	yes	up	AT4G33550	At4g33550
BnaA08G0145500ZS	2.81671	1.49401	0.00024304	0.00288849	yes	up	-	-
BnaA08G0154000ZS	2.80206	1.48649	0.00494778	0.0345498	yes	up	AT4G30780	ATP-dependent DNA helicase
BnaA08G0155900ZS	3.72871	1.89868	0.00035272	0.00397208	yes	up	AT4G30210	P450 reductase 2
BnaA08G0159500ZS	0.449339	-1.15412	2.57789e-06	5.13947e-05	yes	down	AT4G29360	O-Glycosyl hydrolases family 17 protein
BnaA08G0162900ZS	0.261762	-1.93367	3.56933e-19	3.43445e-17	yes	down	AT5G44120	12S seed storage protein CRA1
BnaA08G0163500ZS	2.1919	1.13218	0.000965041	0.0092354	yes	up	AT4G28390	ADP%2CATP carrier protein 3%2C mitochondrial
BnaA08G0164500ZS	5.04792	2.33569	8.90627e-16	6.3842e-14	yes	up	AT4G28240	AT4g28240/F26K10_120
BnaA08G0170900ZS	2.10018	1.07051	7.30236e-10	2.61889e-08	yes	up	AT4G26080	Protein phosphatase 2C 56
BnaA08G0173500ZS	2.03656	1.02613	0.00288027	0.0225378	yes	up	AT4G25300	2-oxoglutarate (2OG) and Fe(II)-dependent oxygenase superfamily protein
BnaA08G0174700ZS	0.30884	-1.69507	0.00336465	0.025506	yes	down	AT4G24660	homeobox protein 22
BnaA08G0176500ZS	4.07137	2.02551	1.87123e-11	8.15665e-10	yes	up	AT4G24190	Endoplasmin homolog
BnaA08G0176800ZS	2.93899	1.55532	1.99899e-13	1.12597e-11	yes	up	AT4G36010	Pathogenesis-related thaumatin superfamily protein
BnaA08G0180500ZS	2.61472	1.38665	3.57139e-14	2.21982e-12	yes	up	AT4G23630	Reticulon-like protein
BnaA08G0180800ZS	0.265634	-1.91249	6.80761e-07	1.53471e-05	yes	down	AT4G23690	Dirigent protein 6
BnaA08G0183000ZS	91.1591	6.51031	2.77963e-06	5.4823e-05	yes	up	AT2G18340	Late embryogenesis abundant domain-containing protein / LEA domain-containing protein
BnaA08G0183700ZS	0.329511	-1.6016	0.000722446	0.00726892	yes	down	AT4G36670	At4g36670
BnaA08G0184000ZS	5.69302	2.50919	5.10299e-13	2.734e-11	yes	up	AT4G36700	Vicilin-like seed storage protein At4g36700
BnaA08G0185200ZS	2.17104	1.11839	0.0002433	0.00289097	yes	up	AT4G37180	Transcription factor HHO5
BnaA08G0185600ZS	7.01457	2.81036	3.10355e-08	8.81898e-07	yes	up	AT4G37030	Membrane protein
BnaA08G0188300ZS	3.22641	1.68993	6.49635e-05	0.000921161	yes	up	AT4G37790	Homeobox-leucine zipper protein HAT22
BnaA08G0190100ZS	2.32636	1.21807	0.00688797	0.0449321	yes	up	AT4G37990	Cinnamyl alcohol dehydrogenase 8
BnaA08G0190600ZS	52.1525	5.70466	0.000132161	0.00171268	yes	up	AT4G38030	Rhamnogalacturonate lyase family protein
BnaA08G0190700ZS	77.055	6.26782	1.0567e-05	0.000181725	yes	up	AT4G38030	Rhamnogalacturonate lyase family protein
BnaA08G0190900ZS	5.00518	2.32342	1.45901e-10	5.68788e-09	yes	up	AT4G38060	AT4G38060 protein
BnaA08G0193900ZS	2.13369	1.09335	5.24724e-12	2.46219e-10	yes	up	AT4G39730	PLAT1
BnaA08G0198700ZS	4.8079	2.26541	0.00724463	0.0467254	yes	up	AT4G38960	B-box type zinc finger family protein
BnaA08G0200000ZS	6.41704	2.68191	4.99988e-25	7.31507e-23	yes	up	AT4G38690	AT4g38690/F20M13_250
BnaA08G0201700ZS	2.17054	1.11805	1.90541e-13	1.07644e-11	yes	up	AT4G38350	Patched family protein
BnaA08G0203200ZS	0.42653	-1.22928	0.00444757	0.0317883	yes	down	AT4G14330	Kinesin-like protein KIN-10A
BnaA08G0204400ZS	2.45392	1.29509	1.1879e-07	3.07115e-06	yes	up	AT1G30360	Hyperosmolality-gated Ca2+ permeable channel 3.1
BnaA08G0205500ZS	13.5562	3.76088	0.000126184	0.00164759	yes	up	AT1G30220	Probable inositol transporter 2
BnaA08G0208300ZS	0.292722	-1.7724	2.83426e-11	1.20777e-09	yes	down	AT1G29660	GDSL esterase/lipase At1g29660
BnaA08G0208400ZS	2.37616	1.24863	8.26552e-06	0.000146013	yes	up	AT1G29640	At1g29640
BnaA08G0211400ZS	2.51496	1.33054	0.000498797	0.00530689	yes	up	AT1G28960	NUDX15
BnaA08G0211500ZS	8.80982	3.13911	4.09286e-05	0.000611988	yes	up	AT1G28815	F1K23.7
BnaA08G0211700ZS	0.401865	-1.31522	1.11447e-06	2.40417e-05	yes	down	AT1G28670	GDSL esterase/lipase At1g28670
BnaA08G0212100ZS	2.13777	1.0961	0.001986	0.0166916	yes	up	AT1G28540	At1g28540
BnaA08G0213100ZS	0.463953	-1.10795	0.000379465	0.00422817	yes	down	AT1G28400	F3M18.16
BnaA08G0215800ZS	2.25856	1.17541	0.00122	0.0112169	yes	up	AT1G28190	F3H9.15 protein
BnaA08G0219600ZS	80.2961	6.32726	2.01466e-08	5.91027e-07	yes	up	AT1G27461	Putative uncharacterized protein
BnaA08G0223200ZS	0.165859	-2.59197	6.62494e-06	0.00011989	yes	down	AT1G24530	F21J9.19
BnaA08G0223400ZS	16.1436	4.01289	8.26718e-50	4.67046e-47	yes	up	AT1G24580	F21J9.24
BnaA08G0231700ZS	7.38552	2.8847	3.95699e-08	1.10299e-06	yes	up	AT1G26800	E3 ubiquitin-protein ligase MPSR1
BnaA08G0233000ZS	3.71865	1.89478	1.47839e-11	6.52401e-10	yes	up	AT1G27020	Plant/protein
BnaA08G0233400ZS	11.8396	3.56555	0.000271798	0.00318777	yes	up	AT1G27110	Tetratricopeptide repeat (TPR)-like superfamily protein
BnaA08G0235000ZS	3.87593	1.95454	8.82627e-24	1.17668e-21	yes	up	AT1G23870	Probable alpha%2Calpha-trehalose-phosphate synthase [UDP-forming] 9
BnaA08G0239600ZS	3.65078	1.8682	0.000136364	0.00175797	yes	up	AT1G22360	UDP-glycosyltransferase 85A2
BnaA08G0243600ZS	6.24355	2.64237	3.5891e-37	1.15051e-34	yes	up	AT1G21410	F-box protein SKP2A
BnaA08G0245000ZS	6.28014	2.6508	3.19503e-25	4.78491e-23	yes	up	AT1G21000	At1g21000/F9H16_1
BnaA08G0247400ZS	16.7974	4.07016	0.00472155	0.0333425	yes	up	AT5G38120	4-coumarate--CoA ligase-like 8
BnaA08G0249900ZS	5.83927	2.54579	0.00653259	0.0431017	yes	up	AT1G19900	At1g19900/F6F9_4
BnaA08G0250800ZS	2.10315	1.07255	0.0040769	0.0296752	yes	up	AT1G19700	BEL1-like homeodomain protein 10
BnaA08G0257000ZS	2.70924	1.43789	5.50395e-14	3.33386e-12	yes	up	AT1G18460	Alpha/beta-Hydrolases superfamily protein
BnaA08G0257900ZS	2.89192	1.53203	3.14565e-16	2.38363e-14	yes	up	AT1G18210	Probable calcium-binding protein CML27
BnaA08G0259100ZS	24.555	4.61795	0.00307089	0.0236851	yes	up	AT1G17950	Transcription factor MYB52
BnaA08G0260000ZS	4.66066	2.22054	7.77335e-10	2.78081e-08	yes	up	AT1G17830	At1g17830
BnaA08G0261000ZS	2.82541	1.49846	2.09891e-12	1.0378e-10	yes	up	AT1G17550	Protein phosphatase 2C 7
BnaA08G0263100ZS	0.463565	-1.10916	1.6413e-07	4.15303e-06	yes	down	AT1G17200	CASP-like protein
BnaA08G0265700ZS	0.177585	-2.49342	1.75375e-13	9.99671e-12	yes	down	AT1G16390	Organic cation/carnitine transporter 3
BnaA08G0269200ZS	4.55417	2.18719	1.6572e-10	6.42377e-09	yes	up	AT1G15210	PDR7
BnaA08G0270700ZS	0.316843	-1.65816	0.000116965	0.0015431	yes	down	AT1G14688	FUNCTIONS IN: molecular_function unknown%3B INVOLVED IN: biological_process unknown%3B LOCATED IN: cellular_component unknown%3B CONTAINS InterPro DOMAIN/s: E3 Ubiquitin ligase (InterPro:IPR022170)%3B Has 30201 Blast hits to 17322 proteins in 780 species: A /.../- 12%3B Bacteria - 1396%3B Metazoa - 17338%3B Fungi - 3422%3B Plants - 5037%3B Viruses - 0%3B Other Eukaryotes - 2996 (source: NCBI BLin…
BnaA08G0273900ZS	2.45325	1.29469	3.05655e-14	1.91023e-12	yes	up	AT1G13930	At1g13930/F16A14.27
BnaA08G0279000ZS	3.61619	1.85447	6.85786e-19	6.47852e-17	yes	up	AT1G12420	ACT domain-containing protein ACR8
BnaA08G0280200ZS	0.420741	-1.24899	1.19695e-09	4.14675e-08	yes	down	AT1G12110	NRT1.1
BnaA08G0280300ZS	0.259467	-1.94638	1.21322e-05	0.000205905	yes	down	AT1G12100	Bifunctional inhibitor/lipid-transfer protein/seed storage 2S albumin superfamily protein
BnaA08G0284800ZS	2.23819	1.16233	2.65048e-06	5.26397e-05	yes	up	AT1G61360	Serine/threonine-protein kinase
BnaA08G0286500ZS	0.494431	-1.01616	1.24951e-05	0.000211748	yes	down	AT1G10930	ATP-dependent DNA helicase Q-like 4A
BnaA08G0288100ZS	0.393881	-1.34417	2.07699e-05	0.000334839	yes	down	AT1G10550	Probable xyloglucan endotransglucosylase/hydrolase protein 33
BnaA08G0288500ZS	0.372094	-1.42626	1.14124e-05	0.000194905	yes	down	AT1G10490	RNA cytidine acetyltransferase 1
BnaA08G0288600ZS	6.51974	2.70481	0.000287923	0.00334348	yes	up	AT1G10480	Zinc finger protein 5
BnaA08G0290800ZS	4.70266	2.23348	4.07966e-11	1.70912e-09	yes	up	AT1G10070	Branched-chain-amino-acid aminotransferase 2%2C chloroplastic
BnaA08G0292600ZS	0.454587	-1.13737	0.00525747	0.0362345	yes	down	AT1G09750	Aspartyl protease AED3
BnaA08G0295400ZS	3.66407	1.87345	3.74342e-25	5.57691e-23	yes	up	AT1G09310	Putative uncharacterized protein
BnaA08G0298800ZS	0.35087	-1.51099	0.000523118	0.00552752	yes	down	AT1G08590	Leucine-rich repeat receptor-like protein kinase PXL1
BnaA08G0299100ZS	2.52088	1.33393	3.87439e-15	2.63491e-13	yes	up	AT1G08510	Palmitoyl-acyl carrier protein thioesterase%2C chloroplastic
BnaA08G0299200ZS	2.97039	1.57065	1.92038e-05	0.000313161	yes	up	AT1G08500	Early nodulin-like protein 18
BnaA08G0301500ZS	2.67873	1.42155	5.13024e-18	4.51738e-16	yes	up	AT1G07870	Protein kinase superfamily protein
BnaA08G0301900ZS	4.87948	2.28673	1.10794e-18	1.0246e-16	yes	up	AT1G07720	3-ketoacyl-CoA synthase 3
BnaA08G0303500ZS	4.70458	2.23407	0.000104262	0.00139355	yes	up	AT1G07500	Cyclin-dependent protein kinase inhibitor SMR5
BnaA08G0306200ZS	0.445463	-1.16662	4.36958e-05	0.000646922	yes	down	AT1G06690	Uncharacterized oxidoreductase At1g06690%2C chloroplastic
BnaA08G0307400ZS	0.374626	-1.41648	1.50409e-06	3.15406e-05	yes	down	AT1G06360	Fatty acid desaturase family protein
BnaA08G0310400ZS	3.18195	1.66991	0.00405685	0.0295745	yes	up	AT1G05680	Glycosyltransferase (Fragment)
BnaA08G0317300ZS	0.243247	-2.03951	3.38541e-08	9.55333e-07	yes	down	AT1G03940	Coumaroyl-CoA:anthocyanidin 3-O-glucoside-6''-O-coumaroyltransferase 1
BnaA08G0318000ZS	30.6435	4.93751	6.097e-17	4.94863e-15	yes	up	AT1G03790	Zinc finger CCCH domain-containing protein 2
BnaA08G0321700ZS	4.42758	2.14652	0.00169815	0.0147128	yes	up	AT1G02610	RING/FYVE/PHD zinc finger-containing protein
BnaA09G0000700ZS	2.66907	1.41633	8.47127e-05	0.00116361	yes	up	AT4G00150	Scarecrow-like protein 6
BnaA09G0006300ZS	0.015911	-5.97383	0.000212876	0.00258051	yes	down	AT4G01080	Protein trichome birefringence-like 26
BnaA09G0006600ZS	2.98801	1.57918	2.50404e-18	2.25715e-16	yes	up	AT4G01120	G-box-binding factor 2
BnaA09G0007700ZS	2.47738	1.30881	3.49033e-06	6.7282e-05	yes	up	AT4G01280	Protein REVEILLE 5
BnaA09G0014800ZS	2.20512	1.14086	8.82048e-07	1.94095e-05	yes	up	AT4G01280	Protein REVEILLE 5
BnaA09G0016400ZS	2.99916	1.58456	5.91063e-21	6.5233e-19	yes	up	AT4G01120	G-box-binding factor 2
BnaA09G0016800ZS	2.77626	1.47314	6.65143e-07	1.50307e-05	yes	up	AT4G01070	UDP-glycosyltransferase 72B1
BnaA09G0020000ZS	3.02775	1.59825	4.01692e-16	3.01185e-14	yes	up	AT4G01550	NAC domain-containing protein 69
BnaA09G0020900ZS	7.74516	2.9533	3.41619e-07	8.12862e-06	yes	up	AT4G01670	AT4G01670 protein
BnaA09G0022200ZS	3.92318	1.97203	2.6906e-30	5.62356e-28	yes	up	AT4G01950	glycerol-3-phosphate acyltransferase 3
BnaA09G0024200ZS	23.8065	4.57328	5.79811e-64	5.42351e-61	yes	up	AT4G02280	Sucrose synthase (Fragment)
BnaA09G0025100ZS	3.22258	1.68821	9.95293e-08	2.60507e-06	yes	up	AT4G02360	T14P8.17
BnaA09G0026400ZS	3.66815	1.87505	5.39684e-12	2.52823e-10	yes	up	AT2G02930	Glutathione S-transferase F3
BnaA09G0028500ZS	2.8922	1.53217	2.05401e-08	6.01949e-07	yes	up	AT4G02780	Ent-copalyl diphosphate synthase%2C chloroplastic
BnaA09G0033100ZS	4.1833	2.06464	1.3032e-25	1.9989e-23	yes	up	AT4G03420	AT4g03420/F9H3_4
BnaA09G0033300ZS	0.406487	-1.29872	0.00323027	0.0246844	yes	down	AT4G03440	Ankyrin repeat family protein
BnaA09G0033700ZS	435.311	8.7659	1.86941e-12	9.31587e-11	yes	up	AT1G03700	CASP-like protein 1C2
BnaA09G0035200ZS	4.67753	2.22575	0.000297411	0.003438	yes	up	AT3G26330	Cytochrome P450 71B37
BnaA09G0040000ZS	0.431241	-1.21343	0.000206245	0.00250866	yes	down	AT3G27690	Chlorophyll a-b binding protein%2C chloroplastic
BnaA09G0040400ZS	0.426646	-1.22889	3.7938e-11	1.59404e-09	yes	down	AT3G27830	RPL12-A
BnaA09G0040700ZS	0.484549	-1.04529	7.16993e-06	0.000128529	yes	down	AT3G28040	Probably inactive leucine-rich repeat receptor-like protein kinase At3g28040
BnaA09G0042200ZS	2.41559	1.27238	1.48102e-07	3.77776e-06	yes	up	AT3G28740	Cytochrome P450 81D11
BnaA09G0042700ZS	0.457232	-1.129	2.61923e-08	7.55948e-07	yes	down	AT3G28860	ABC transporter B family member 19
BnaA09G0044400ZS	2.33691	1.2246	8.10667e-07	1.79704e-05	yes	up	AT3G29240	AT3g29240/MXO21_9
BnaA09G0044900ZS	26.0661	4.7041	2.10897e-86	3.64654e-83	yes	up	AT3G29575	Ninja-family protein AFP3
BnaA09G0046100ZS	2.13067	1.09131	0.00256318	0.0205123	yes	up	AT3G30460	RING/U-box superfamily protein
BnaA09G0049800ZS	2.35598	1.23633	0.000109685	0.00145583	yes	up	AT5G48655	Putative RING zinc finger
BnaA09G0051300ZS	3.58845	1.84336	9.28166e-05	0.00125817	yes	up	AT5G49120	DUF581 family protein%2C putative (DUF581)
BnaA09G0051900ZS	0.158018	-2.66184	0.00294657	0.0229433	yes	down	AT5G49330	Transcription factor MYB111
BnaA09G0052000ZS	0.342316	-1.5466	0.00475869	0.0335632	yes	down	AT5G49360	Beta-D-xylosidase 1
BnaA09G0055200ZS	2.89643	1.53427	3.56462e-22	4.24621e-20	yes	up	AT5G27150	Sodium/hydrogen exchanger
BnaA09G0061000ZS	2.15549	1.10802	4.31225e-15	2.91531e-13	yes	up	AT5G26340	STP13
BnaA09G0063000ZS	4.18276	2.06445	0.00302732	0.023402	yes	up	AT1G22050	Membrane-anchored ubiquitin-fold protein 6
BnaA09G0063200ZS	0.213686	-2.22644	1.20237e-06	2.57724e-05	yes	down	AT5G25810	Tny
BnaA09G0063700ZS	22.8601	4.51476	2.00399e-28	3.68858e-26	yes	up	AT5G25610	BURP domain protein RD22
BnaA09G0068700ZS	2.05508	1.03919	3.4136e-09	1.11556e-07	yes	up	AT5G24150	Squalene epoxidase 5
BnaA09G0069400ZS	4.60435	2.203	2.1263e-12	1.04959e-10	yes	up	AT5G24090	Acidic endochitinase
BnaA09G0071100ZS	0.353952	-1.49838	1.12239e-09	3.90502e-08	yes	down	AT5G23730	WD repeat-containing protein RUP2
BnaA09G0073000ZS	0.35417	-1.49749	2.48663e-05	0.000393141	yes	down	AT5G23280	Transcription factor TCP7
BnaA09G0073700ZS	0.37065	-1.43187	0.00784044	0.0495643	yes	down	AT5G60880	Protein BREAKING OF ASYMMETRY IN THE STOMATAL LINEAGE
BnaA09G0074900ZS	0.309466	-1.69215	1.84323e-14	1.18039e-12	yes	down	AT5G61130	PDCB1
BnaA09G0075700ZS	2.61361	1.38604	5.54658e-16	4.07313e-14	yes	up	AT5G61510	At5g61510
BnaA09G0075800ZS	3.14857	1.65469	4.8677e-18	4.29948e-16	yes	up	AT5G61530	Uncharacterized Rho GTPase-activating protein At5g61530
BnaA09G0078200ZS	0.493511	-1.01885	0.000585966	0.00608426	yes	down	AT5G62280	At5g62280
BnaA09G0078300ZS	0.209177	-2.2572	3.04296e-06	5.95198e-05	yes	down	AT5G62360	Plant invertase/pectin methylesterase inhibitor superfamily protein
BnaA09G0078800ZS	2.35304	1.23453	5.26232e-09	1.68309e-07	yes	up	AT5G62470	Transcription factor MYB96
BnaA09G0084700ZS	2.17351	1.12002	9.88238e-07	2.15292e-05	yes	up	AT5G63530	Heavy metal-associated isoprenylated plant protein 7
BnaA09G0088600ZS	0.247676	-2.01348	1.24728e-17	1.06222e-15	yes	down	AT5G64570	Beta-D-xylosidase 4
BnaA09G0089000ZS	0.399206	-1.32479	0.00167029	0.0145106	yes	down	AT5G64640	Probable pectinesterase/pectinesterase inhibitor 64
BnaA09G0092100ZS	3.30598	1.72508	0.000851289	0.00832169	yes	up	AT5G65550	Glycosyltransferase (Fragment)
BnaA09G0092900ZS	0.1702	-2.5547	0.000662758	0.0067662	yes	down	AT5G65800	ETO2
BnaA09G0096300ZS	19.4664	4.28292	7.97592e-14	4.74555e-12	yes	up	AT5G67030	Zeaxanthin epoxidase%2C chloroplastic
BnaA09G0099000ZS	6.44725	2.68868	0.000717891	0.0072333	yes	up	AT5G66700	Homeobox-leucine zipper protein ATHB-53
BnaA09G0099100ZS	0.451838	-1.14612	0.00324997	0.0248081	yes	down	AT5G26310	Glycosyltransferase (Fragment)
BnaA09G0100400ZS	5.83925	2.54578	2.9835e-45	1.455e-42	yes	up	AT3G47840	Putative pentatricopeptide repeat-containing protein At3g47840
BnaA09G0101100ZS	46.7661	5.54739	1.02039e-27	1.80256e-25	yes	up	AT5G66400	RAB18
BnaA09G0102900ZS	0.316298	-1.66064	6.48754e-13	3.41488e-11	yes	down	AT2G10940	At2g10940/F15K19.1
BnaA09G0103700ZS	0.20784	-2.26646	2.24717e-05	0.000359667	yes	down	AT1G49860	Glutathione S-transferase F14
BnaA09G0104000ZS	2.78209	1.47617	1.69652e-11	7.44064e-10	yes	up	AT2G13360	Serine--glyoxylate aminotransferase
BnaA09G0109400ZS	2.39734	1.26143	0.000838093	0.00822227	yes	up	AT2G16630	At2g16630
BnaA09G0115100ZS	5.00712	2.32398	2.21148e-16	1.7052e-14	yes	up	AT2G18050	HIS1-3
BnaA09G0116500ZS	11.2319	3.48953	0.000962254	0.00921538	yes	up	AT2G18340	Late embryogenesis abundant domain-containing protein / LEA domain-containing protein
BnaA09G0117800ZS	63.9589	5.99907	3.49478e-05	0.000532019	yes	up	AT2G18550	Homeobox-leucine zipper protein ATHB-21
BnaA09G0118300ZS	3.28079	1.71404	8.55379e-18	7.39501e-16	yes	up	AT2G18700	Probable alpha%2Calpha-trehalose-phosphate synthase [UDP-forming] 11
BnaA09G0120000ZS	0.450457	-1.15054	0.000452294	0.00488592	yes	down	AT2G19090	Protein of unknown function (DUF630 and DUF632)
BnaA09G0130100ZS	3.22461	1.68913	0.000132703	0.00171855	yes	up	AT1G63010	Major Facilitator Superfamily with SPX (SYG1/Pho81/XPR1) domain-containing protein
BnaA09G0130200ZS	2.78135	1.47579	9.81906e-15	6.45468e-13	yes	up	AT1G63010	Major Facilitator Superfamily with SPX (SYG1/Pho81/XPR1) domain-containing protein
BnaA09G0134500ZS	0.447523	-1.15997	0.00035968	0.0040352	yes	down	AT1G63670	Uncharacterized protein F24D7.14
BnaA09G0135000ZS	2.38097	1.25155	0.0020153	0.0168806	yes	up	AT1G63720	At1g63720/F24D7_9
BnaA09G0139900ZS	2.31598	1.21162	1.93674e-06	3.95814e-05	yes	up	AT1G64400	Long chain acyl-CoA synthetase 3
BnaA09G0140700ZS	2.20037	1.13775	1.48107e-07	3.77776e-06	yes	up	AT1G64610	Transducin/WD40 repeat-like superfamily protein
BnaA09G0141000ZS	0.344736	-1.53643	0.00307309	0.0236988	yes	down	AT1G64640	ENODL8
BnaA09G0141200ZS	2.46634	1.30237	2.00049e-05	0.00032474	yes	up	AT1G64660	Methionine gamma-lyase
BnaA09G0141300ZS	0.403228	-1.31033	5.53564e-08	1.51273e-06	yes	down	AT1G64640	ENODL8
BnaA09G0141700ZS	3.39189	1.76209	3.63315e-32	8.46139e-30	yes	up	AT1G58030	Cationic amino acid transporter 2%2C vacuolar
BnaA09G0145600ZS	2.04402	1.03141	5.38001e-12	2.52241e-10	yes	up	AT1G64110	p-loop containing nucleoside triphosphate hydrolases superfamily protein
BnaA09G0145900ZS	22.4675	4.48977	0.00334932	0.02541	yes	up	AT1G64065	Late embryogenesis abundant protein At1g64065
BnaA09G0150700ZS	2.6994	1.43264	0.000112299	0.0014867	yes	up	AT1G63240	Uncharacterized protein At1g63240
BnaA09G0155600ZS	26.3464	4.71954	6.84523e-10	2.46269e-08	yes	up	AT1G62510	At1g62510
BnaA09G0155700ZS	0.450471	-1.15049	2.03521e-05	0.000329457	yes	down	AT1G62500	Bifunctional inhibitor/lipid-transfer protein/seed storage 2S albumin superfamily protein
BnaA09G0157300ZS	2.12383	1.08667	1.51902e-12	7.67026e-11	yes	up	AT1G62300	Uncharacterized protein At1g62300 (Fragment)
BnaA09G0158800ZS	0.216904	-2.20487	0.000580957	0.00603804	yes	down	AT1G61930	At1g61930
BnaA09G0163600ZS	8.49899	3.08729	3.44477e-21	3.84648e-19	yes	up	AT1G18590	Sulfotransferase
BnaA09G0165600ZS	3.82737	1.93635	3.07281e-05	0.000476316	yes	up	AT1G60750	Probable aldo-keto reductase 6
BnaA09G0166200ZS	2.42058	1.27535	8.62184e-07	1.90017e-05	yes	up	AT1G60690	Probable aldo-keto reductase 3
BnaA09G0167900ZS	2.07054	1.05001	1.6803e-05	0.00027734	yes	up	AT1G60440	Pantothenate kinase 1
BnaA09G0168200ZS	0.451233	-1.14805	0.00030643	0.00353152	yes	down	AT1G60390	Polygalacturonase 1 beta-like protein 2
BnaA09G0173700ZS	0.462831	-1.11144	4.97805e-08	1.36822e-06	yes	down	AT1G58370	glycosyl hydrolase family 10 protein / carbohydrate-binding domain-containing protein
BnaA09G0175100ZS	22.5661	4.49608	3.19315e-19	3.08288e-17	yes	up	AT1G74090	Sulfotransferase
BnaA09G0178800ZS	3.68202	1.8805	0.000880843	0.00856656	yes	up	AT1G56660	F25P12.91 protein
BnaA09G0178900ZS	78.4001	6.29278	3.12259e-28	5.63836e-26	yes	up	AT1G56600	Galactinol synthase 2
BnaA09G0183600ZS	342.439	8.41971	3.30891e-15	2.26383e-13	yes	up	AT1G54540	Late embryogenesis abundant (LEA) hydroxyproline-rich glycoprotein family
BnaA09G0188400ZS	2.28125	1.18982	0.00101009	0.0095866	yes	up	AT5G42930	Alpha/beta-Hydrolases superfamily protein
BnaA09G0188700ZS	2.1568	1.10889	1.49685e-20	1.59942e-18	yes	up	AT5G42980	Thioredoxin H3
BnaA09G0191600ZS	2.18845	1.12991	3.77173e-05	0.000569794	yes	up	AT5G43850	1%2C2-dihydroxy-3-keto-5-methylthiopentene dioxygenase 4
BnaA09G0194300ZS	0.496983	-1.00873	0.00168804	0.014638	yes	down	AT5G44130	Fasciclin-like arabinogalactan protein 13
BnaA09G0194800ZS	2.9653	1.56818	2.52876e-16	1.93676e-14	yes	up	AT5G44260	Zinc finger CCCH domain-containing protein 61
BnaA09G0195200ZS	16.9226	4.08088	1.47104e-13	8.48696e-12	yes	up	AT5G44310	Late embryogenesis abundant protein (LEA) family protein
BnaA09G0195700ZS	0.381703	-1.38948	7.40704e-07	1.65806e-05	yes	down	AT5G44390	Berberine bridge enzyme-like 25
BnaA09G0207200ZS	0.304858	-1.71379	1.0806e-19	1.09322e-17	yes	down	AT5G46330	Leucine-rich repeat receptor-like protein kinase (Fragment)
BnaA09G0207500ZS	2.95597	1.56363	0.0071654	0.0463655	yes	up	AT5G46370	KCO2
BnaA09G0209800ZS	0.412151	-1.27876	1.49132e-05	0.000248737	yes	down	AT5G46800	Mitochondrial carnitine/acylcarnitine carrier-like protein
BnaA09G0212400ZS	4.61017	2.20482	9.57993e-08	2.51899e-06	yes	up	AT5G47180	Vesicle-associated protein 2-1
BnaA09G0214600ZS	117.535	6.87695	2.57799e-07	6.25947e-06	yes	up	AT4G17280	Cytochrome b561 and DOMON domain-containing protein At4g17280
BnaA09G0214900ZS	8.7015	3.12126	1.85086e-16	1.43489e-14	yes	up	AT5G47560	Tonoplast dicarboxylate transporter
BnaA09G0215400ZS	6.48729	2.69762	9.05803e-26	1.41379e-23	yes	up	AT5G47640	Nuclear transcription factor Y subunit B-2
BnaA09G0218000ZS	8.52125	3.09106	0.000127488	0.00166096	yes	up	AT1G15930	40S ribosomal protein S12-1
BnaA09G0218100ZS	3.82588	1.93579	0.000222302	0.00267489	yes	up	AT1G06210	TOM1-like protein 2
BnaA09G0220100ZS	3.25151	1.70111	3.65841e-05	0.000554437	yes	up	AT2G02010	glutamate decarboxylase 4
BnaA09G0221400ZS	3.19454	1.67561	8.60202e-15	5.67425e-13	yes	up	AT2G02390	glutathione S-transferase zeta 1
BnaA09G0231000ZS	0.492369	-1.02219	0.002476	0.0199489	yes	down	AT4G05190	Kinesin-like protein KIN-14D
BnaA09G0232400ZS	64.5492	6.01233	5.0565e-06	9.38273e-05	yes	up	AT4G05100	Transcription factor MYB74
BnaA09G0232900ZS	2.17575	1.12151	4.33484e-05	0.00064262	yes	up	AT4G05010	F-box protein At4g05010
BnaA09G0233500ZS	0.456126	-1.13249	2.01917e-06	4.11604e-05	yes	down	AT4G04970	Callose synthase 11
BnaA09G0237600ZS	3.01045	1.58998	1.06238e-05	0.000182641	yes	up	AT4G04490	Cysteine-rich receptor-like protein kinase 36
BnaA09G0237900ZS	13.5891	3.76438	0.000135415	0.0017489	yes	up	AT4G04480	F-box protein with a domain protein
BnaA09G0239600ZS	5.75831	2.52565	5.50035e-22	6.47102e-20	yes	up	AT4G04020	Probable plastid-lipid-associated protein 1%2C chloroplastic
BnaA09G0244000ZS	3.99273	1.99738	2.2474e-18	2.03224e-16	yes	up	AT4G12130	Putative transferase At4g12130%2C mitochondrial
BnaA09G0248100ZS	2.06545	1.04646	7.00472e-08	1.88011e-06	yes	up	AT4G11570	5-amino-6-(5-phospho-D-ribitylamino)uracil phosphatase%2C chloroplastic
BnaA09G0248600ZS	0.470078	-1.08903	0.00661463	0.0435372	yes	down	AT4G11530	cysteine-rich RLK (RECEPTOR-like protein kinase) 34
BnaA09G0250100ZS	4.1306	2.04635	9.32756e-07	2.04543e-05	yes	up	AT4G11350	At4g11350
BnaA09G0250200ZS	4.3913	2.13465	9.66604e-05	0.00130202	yes	up	AT4G11330	Mitogen-activated protein kinase 5
BnaA09G0261200ZS	3.3816	1.7577	1.1281e-13	6.58163e-12	yes	up	AT4G09760	Probable choline kinase 3
BnaA09G0264000ZS	3.11354	1.63856	3.93753e-06	7.52416e-05	yes	up	-	-
BnaA09G0269500ZS	2.59198	1.37405	5.90604e-05	0.000845229	yes	up	-	-
BnaA09G0304100ZS	2.39833	1.26203	0.00695498	0.0452915	yes	up	-	-
BnaA09G0385600ZS	2.38168	1.25198	4.78812e-11	1.99566e-09	yes	up	AT3G05200	E3 ubiquitin-protein ligase ATL6
BnaA09G0386600ZS	0.44758	-1.15978	3.86837e-13	2.09616e-11	yes	down	AT1G33240	GT-2-like 1
BnaA09G0389300ZS	0.423503	-1.23955	9.13657e-05	0.00124273	yes	down	AT1G32780	Alcohol dehydrogenase-like 3
BnaA09G0391000ZS	2.0585	1.0416	0.00128404	0.0116798	yes	up	AT1G05060	At1g05060
BnaA09G0391300ZS	3.24851	1.69978	0.000880091	0.00856217	yes	up	AT1G32450	Protein NRT1/ PTR FAMILY 7.3
BnaA09G0398600ZS	2.5863	1.37089	1.6082e-06	3.34533e-05	yes	up	AT1G31480	Phospholipase SGR2
BnaA09G0400600ZS	0.280716	-1.83281	0.000149576	0.00189828	yes	down	AT1G31260	Probable zinc transporter 10
BnaA09G0403300ZS	2.06012	1.04273	0.000845225	0.00827801	yes	up	AT1G30860	At1g30860
BnaA09G0407400ZS	2.41716	1.27332	3.04645e-11	1.29144e-09	yes	up	AT1G30640	Protein kinase family protein
BnaA09G0409000ZS	21.8773	4.45136	3.00712e-38	1.02744e-35	yes	up	AT1G30500	Nuclear transcription factor Y subunit A-7
BnaA09G0412600ZS	2.89791	1.53501	1.64133e-10	6.37092e-09	yes	up	AT1G30120	Pyruvate dehydrogenase E1 component subunit beta-2%2C chloroplastic
BnaA09G0412700ZS	2.28354	1.19127	7.50104e-05	0.00104416	yes	up	AT1G30110	Nudix hydrolase 25
BnaA09G0417000ZS	6.17492	2.62642	4.18856e-37	1.32775e-34	yes	up	AT1G29390	COR413IM2
BnaA09G0421000ZS	14.4868	3.85667	3.54765e-07	8.42386e-06	yes	up	AT1G28815	F1K23.7
BnaA09G0422700ZS	0.44822	-1.15772	2.66219e-07	6.44199e-06	yes	down	AT1G28440	Receptor-like protein kinase HSL1
BnaA09G0423000ZS	0.370101	-1.43401	1.68129e-07	4.24481e-06	yes	down	AT1G28400	F3M18.16
BnaA09G0424400ZS	3.77153	1.91515	3.41678e-22	4.07862e-20	yes	up	AT1G28260	Protein SMG7L
BnaA09G0426500ZS	0.423627	-1.23913	1.12979e-09	3.926e-08	yes	down	AT1G28010	ABC transporter B family member 14
BnaA09G0427500ZS	3.4854	1.80132	2.03463e-24	2.83848e-22	yes	up	AT1G27950	Non-specific lipid transfer protein GPI-anchored 1
BnaA09G0428500ZS	2.37971	1.25079	1.01819e-08	3.12181e-07	yes	up	AT1G27730	Zinc finger protein ZAT10
BnaA09G0428900ZS	2.4655	1.30188	2.4204e-05	0.000383789	yes	up	AT1G27670	At1g27670
BnaA09G0430600ZS	0.447338	-1.16056	0.00751996	0.0481033	yes	down	AT1G27360	Squamosa promoter-binding-like protein 11
BnaA09G0431100ZS	3.86139	1.94912	0.00370224	0.0274775	yes	up	AT1G27300	F17L21.9
BnaA09G0432200ZS	2.89154	1.53184	1.02405e-09	3.58914e-08	yes	up	AT1G24440	F21J9.10
BnaA09G0436400ZS	0.437518	-1.19259	4.21079e-05	0.000627319	yes	down	AT1G25390	LEAF RUST 10 DISEASE-RESISTANCE LOCUS RECEPTOR-LIKE PROTEIN KINASE-like 1.1
BnaA09G0437300ZS	2.92183	1.54687	4.91199e-17	4.02113e-15	yes	up	AT1G68530	3-ketoacyl-CoA synthase
BnaA09G0443700ZS	0.469077	-1.0921	0.00247907	0.019968	yes	down	AT1G26761	Arabinanase/levansucrase/invertase
BnaA09G0443800ZS	0.438677	-1.18877	2.72664e-05	0.000427533	yes	down	AT1G69530	AT1G69530 protein
BnaA09G0444800ZS	0.308196	-1.69808	2.40342e-05	0.000381465	yes	down	AT1G26920	T2P11.11 protein
BnaA09G0446200ZS	2.14758	1.10271	0.000551151	0.0057724	yes	up	AT1G27130	Glutathione S-transferase U13
BnaA09G0446300ZS	2.3942	1.25954	3.56193e-06	6.85002e-05	yes	up	AT1G27150	T7N9.21
BnaA09G0447900ZS	4.65701	2.2194	1.11312e-05	0.000190503	yes	up	AT1G24140	Metalloendoproteinase 3-MMP
BnaA09G0449200ZS	2.74579	1.45722	0.000190826	0.00234461	yes	up	AT1G23880	At1g23880/T23E23_8
BnaA09G0450600ZS	2.08719	1.06156	7.24096e-07	1.62355e-05	yes	up	AT1G23710	At1g23710
BnaA09G0451600ZS	0.332978	-1.5865	0.000344921	0.00389797	yes	down	AT1G23480	Glycosyltransferase (Fragment)
BnaA09G0452000ZS	2.46718	1.30286	1.22585e-11	5.45172e-10	yes	up	AT1G23440	Peptidase C15%2C pyroglutamyl peptidase I-like protein
BnaA09G0452400ZS	2.64773	1.40476	6.7872e-09	2.13962e-07	yes	up	AT1G23390	F-box/Kelch repeat-containing F-box family protein
BnaA09G0453000ZS	6.3749	2.6724	1.86442e-16	1.44344e-14	yes	up	AT1G23330	Alpha/beta-Hydrolases superfamily protein
BnaA09G0455200ZS	2.53508	1.34203	9.66768e-06	0.000168128	yes	up	AT1G23150	Uncharacterized protein At1g23150
BnaA09G0455900ZS	17.6031	4.13776	1.39096e-21	1.60337e-19	yes	up	AT1G23050	At1g23050
BnaA09G0456100ZS	0.482371	-1.05179	5.84137e-11	2.40131e-09	yes	down	AT1G23030	RING-type E3 ubiquitin transferase
BnaA09G0457200ZS	2.09087	1.0641	6.36381e-15	4.25689e-13	yes	up	AT1G22930	T-complex protein 11
BnaA09G0459700ZS	0.488495	-1.03358	3.89551e-08	1.08745e-06	yes	down	AT1G22650	Probable alkaline/neutral invertase D
BnaA09G0459900ZS	8.22291	3.03965	1.1253e-38	4.06382e-36	yes	up	AT1G22640	MYB3
BnaA09G0462000ZS	2.60337	1.38038	1.08212e-05	0.000185531	yes	up	AT1G22360	UDP-glycosyltransferase 85A2
BnaA09G0462100ZS	0.478092	-1.06464	1.26292e-07	3.25332e-06	yes	down	AT1G22360	UDP-glycosyltransferase 85A2
BnaA09G0466500ZS	2.31572	1.21146	2.71922e-08	7.80857e-07	yes	up	AT5G19280	Kinase associated protein phosphatase
BnaA09G0467500ZS	0.304466	-1.71565	1.585e-06	3.3067e-05	yes	down	AT3G49900	Phototropic-responsive NPH3 family protein
BnaA09G0468500ZS	2.40255	1.26456	8.59577e-10	3.05586e-08	yes	up	AT3G50060	Transcription factor MYB77
BnaA09G0469600ZS	2.6922	1.42879	9.85387e-16	7.01063e-14	yes	up	AT3G50260	Ethylene-responsive transcription factor ERF011
BnaA09G0471200ZS	0.455536	-1.13436	0.00620081	0.0413428	yes	down	AT3G50470	MLA10
BnaA09G0474400ZS	0.485739	-1.04175	0.000694124	0.00703107	yes	down	AT3G50890	ZHD7
BnaA09G0475300ZS	13.6058	3.76615	6.99897e-08	1.88011e-06	yes	up	AT3G50980	Dehydrin Xero 1
BnaA09G0476900ZS	0.187295	-2.41662	1.90079e-26	3.12556e-24	yes	down	AT3G51240	Naringenin%2C2-oxoglutarate 3-dioxygenase
BnaA09G0477600ZS	0.399804	-1.32263	2.17827e-06	4.39965e-05	yes	down	AT3G51290	Pyridoxal-phosphate-dependent serine hydroxymethyltransferase%2C putative (DUF632)
BnaA09G0478900ZS	9.98439	3.31967	0.00153193	0.0135289	yes	up	AT3G51400	At3g51400
BnaA09G0483700ZS	13.3678	3.74069	3.52131e-65	3.46418e-62	yes	up	AT3G51895	Sulfate transporter 31
BnaA09G0483800ZS	13.3074	3.73416	4.23344e-63	3.77431e-60	yes	up	AT3G51895	Sulfate transporter 31
BnaA09G0484500ZS	2.59527	1.37589	2.68677e-11	1.14749e-09	yes	up	AT3G51980	ARM repeat superfamily protein
BnaA09G0484900ZS	5.53171	2.46773	3.1983e-12	1.54523e-10	yes	up	AT3G52060	GnTL
BnaA09G0490700ZS	0.379462	-1.39797	0.000109141	0.00145028	yes	down	AT3G52720	Alpha carbonic anhydrase 1%2C chloroplastic
BnaA09G0493700ZS	5.14203	2.36234	7.64386e-06	0.000136127	yes	up	AT3G53160	Glycosyltransferase (Fragment)
BnaA09G0493800ZS	2.06413	1.04554	0.000405325	0.00445972	yes	up	AT3G53170	LOW protein: PPR containing protein
BnaA09G0493900ZS	9.88867	3.30578	7.61573e-78	1.05987e-74	yes	up	AT3G53180	Nodulin/glutamine synthase-like protein
BnaA09G0494000ZS	0.427473	-1.22609	2.07217e-05	0.000334366	yes	down	AT3G53190	Pectate lyase
BnaA09G0494200ZS	5.92731	2.56738	7.32505e-05	0.00102291	yes	up	AT3G53230	Cell division control protein 48 homolog D
BnaA09G0495900ZS	2.84003	1.5059	1.80491e-16	1.40309e-14	yes	up	AT3G53420	PIP2A
BnaA09G0498300ZS	30.4179	4.92685	0.000720294	0.00725366	yes	up	AT3G53720	Cation/H(+) antiporter 20
BnaA09G0501500ZS	3.75248	1.90784	0.000289751	0.00336239	yes	up	AT3G54150	Embryonic abundant protein-like
BnaA09G0501800ZS	3.20027	1.67819	2.68213e-08	7.72148e-07	yes	up	AT3G54200	Late embryogenesis abundant (LEA) hydroxyproline-rich glycoprotein family
BnaA09G0503600ZS	0.469608	-1.09047	4.84636e-05	0.000709047	yes	down	AT3G54400	AT3g54400/T12E18_90
BnaA09G0503700ZS	0.214722	-2.21946	0.0014306	0.0127985	yes	down	AT3G54430	Protein SHI RELATED SEQUENCE 6
BnaA09G0505700ZS	2.97743	1.57407	1.04746e-13	6.14885e-12	yes	up	AT3G54680	AT3g54680/T5N23_40
BnaA09G0506600ZS	2.27727	1.1873	0.00101707	0.00964394	yes	up	AT3G54820	Probable aquaporin PIP2-5
BnaA09G0507600ZS	2.16201	1.11237	0.00793087	0.049992	yes	up	AT3G54880	At3g54880
BnaA09G0508100ZS	0.470623	-1.08736	0.00165008	0.0143897	yes	down	AT3G54920	Probable pectate lyase 13
BnaA09G0509700ZS	2.25261	1.17159	0.000744645	0.00744763	yes	up	AT3G55030	PGPS2
BnaA09G0510200ZS	0.370018	-1.43433	2.44433e-09	8.18012e-08	yes	down	AT3G55110	ABC transporter G family member 18
BnaA09G0513400ZS	4.27125	2.09466	2.44447e-08	7.09474e-07	yes	up	AT3G55580	Regulator of chromosome condensation (RCC1) family protein
BnaA09G0513600ZS	3.91507	1.96904	1.5662e-41	6.24937e-39	yes	up	AT3G55610	Delta-1-pyrroline-5-carboxylate synthase
BnaA09G0515000ZS	4.20094	2.07071	0.000134003	0.00173348	yes	up	AT3G55790	Transmembrane protein
BnaA09G0517200ZS	2.18276	1.12615	1.46323e-11	6.4621e-10	yes	up	AT3G56090	Ferritin-3%2C chloroplastic
BnaA09G0518800ZS	4.6078	2.20408	2.40262e-13	1.33748e-11	yes	up	AT3G56260	At3g56260
BnaA09G0519000ZS	0.442328	-1.17681	6.07626e-06	0.000110981	yes	down	AT3G56290	Potassium transporter
BnaA09G0528500ZS	3.17852	1.66835	4.11456e-05	0.00061491	yes	up	AT3G57390	Agamous-like MADS-box protein AGL18
BnaA09G0529200ZS	3.13039	1.64634	3.43976e-15	2.35053e-13	yes	up	AT3G57470	Insulin-degrading enzyme-like 2
BnaA09G0529700ZS	2.7749	1.47244	2.21092e-22	2.67857e-20	yes	up	AT3G57520	Probable galactinol--sucrose galactosyltransferase 2
BnaA09G0529800ZS	9.87544	3.30384	5.74854e-32	1.32261e-29	yes	up	AT3G57540	Remorin family protein
BnaA09G0531000ZS	17.4907	4.12851	1.06374e-29	2.07153e-27	yes	up	AT3G57680	Carboxyl-terminal-processing peptidase 3%2C chloroplastic
BnaA09G0531600ZS	7.38217	2.88405	5.59207e-11	2.30381e-09	yes	up	AT1G14800	Nucleic acid-binding%2C OB-fold-like protein
BnaA09G0532200ZS	0.186411	-2.42344	0.000158958	0.00200309	yes	down	AT3G57830	Leucine-rich repeat protein kinase family protein
BnaA09G0539200ZS	3.87458	1.95404	1.63565e-15	1.14374e-13	yes	up	AT3G59060	Transcription factor PIF5
BnaA09G0540400ZS	6.46415	2.69246	8.46456e-07	1.87056e-05	yes	up	-	-
BnaA09G0541000ZS	0.432304	-1.20988	1.94824e-05	0.00031698	yes	down	AT3G59400	Tetrapyrrole-binding protein%2C chloroplastic
BnaA09G0546200ZS	2.95052	1.56097	1.2104e-21	1.4009e-19	yes	up	AT3G59940	F-box/kelch-repeat protein SKIP20
BnaA09G0547000ZS	2.34704	1.23084	0.00738569	0.0474412	yes	up	AT3G60110	At3g60110/T2O9_90
BnaA09G0547400ZS	78.9512	6.30289	0.000112366	0.00148724	yes	up	AT3G60140	Beta-glucosidase 30
BnaA09G0547900ZS	6.42745	2.68425	0.00055406	0.00579756	yes	up	AT3G60220	TL4
BnaA09G0550200ZS	0.391654	-1.35235	0.00497513	0.0346862	yes	down	AT3G60490	Ethylene-responsive transcription factor ERF035
BnaA09G0551600ZS	2.56274	1.35769	0.00544565	0.0372436	yes	up	AT3G60690	AT3g60690/T4C21_100
BnaA09G0554600ZS	2.08722	1.06159	0.000774416	0.00769413	yes	up	AT3G61190	BON1-associated protein 1
BnaA09G0557600ZS	3.24408	1.69781	5.9062e-06	0.000108152	yes	up	AT3G61550	RING-H2 finger protein ATL68
BnaA09G0558300ZS	4.16928	2.0598	0.00046826	0.00501742	yes	up	AT3G61630	CRF6
BnaA09G0560100ZS	116.911	6.86927	1.42624e-26	2.37259e-24	yes	up	AT3G61880	Cytochrome p450 78a9
BnaA09G0562400ZS	0.186738	-2.42092	8.42629e-10	2.99748e-08	yes	down	AT3G62110	AT3g62110
BnaA09G0563200ZS	2.52416	1.3358	1.422e-11	6.2849e-10	yes	up	AT3G62260	Probable protein phosphatase 2C 49
BnaA09G0564100ZS	8.15749	3.02813	4.84775e-20	5.0201e-18	yes	up	AT3G62410	Calvin cycle protein CP12-2%2C chloroplastic
BnaA09G0564900ZS	3.98518	1.99464	2.93105e-05	0.000457572	yes	up	AT3G62590	Alpha/beta-Hydrolases superfamily protein
BnaA09G0566400ZS	0.483598	-1.04812	0.00421022	0.0304244	yes	down	AT4G27830	Beta-glucosidase 10
BnaA09G0569900ZS	2.59929	1.37812	0.00264656	0.0210673	yes	up	-	-
BnaA09G0574900ZS	2.98495	1.57771	1.06426e-05	0.000182908	yes	up	AT2G25460	CONTAINS InterPro DOMAIN/s: C2 calcium-dependent membrane targeting (InterPro:IPR000008)%3B BEST Arabidopsis thaliana protein match is: unknown protein (TAIR:AT5G04860.1)%3B Has 108 Blast hits to 69 proteins in 11 species: Archae - 0%3B Bacteria - 0%3B Meta /.../0%3B Fungi - 0%3B Plants - 108%3B Viruses - 0%3B Other Eukaryotes - 0 (source: NCBI BLink).
BnaA09G0576200ZS	164.935	7.36575	1.41668e-08	4.25891e-07	yes	up	AT1G07260	UDP-glycosyltransferase 71C3
BnaA09G0577400ZS	0.477144	-1.0675	0.00302715	0.023402	yes	down	AT2G25060	ENODL14
BnaA09G0579700ZS	5.76375	2.52701	0.000652715	0.00667681	yes	up	AT2G24500	Cytoplasmic 60S subunit biogenesis factor REI1 homolog 2
BnaA09G0581500ZS	0.439334	-1.18661	1.8975e-09	6.42549e-08	yes	down	AT2G24220	purine permease 5
BnaA09G0583600ZS	3.76684	1.91335	1.59903e-32	3.84976e-30	yes	up	AT2G24100	ATP-dependent DNA helicase
BnaA09G0584900ZS	2.54908	1.34998	3.52208e-12	1.69592e-10	yes	up	AT2G23810	TET8
BnaA09G0585100ZS	2.25337	1.17208	2.15177e-06	4.35229e-05	yes	up	AT2G23790	Calcium uniporter protein 2%2C mitochondrial
BnaA09G0586000ZS	65.1465	6.02562	0.000199074	0.00243389	yes	up	AT2G23540	GDSL esterase/lipase At2g23540
BnaA09G0587200ZS	48.4764	5.59921	0.000320633	0.00366854	yes	up	AT2G23270	At2g23270
BnaA09G0587900ZS	0.274656	-1.8643	7.42735e-11	3.00565e-09	yes	down	AT2G23170	Indole-3-acetic acid-amido synthetase GH3.3
BnaA09G0588200ZS	4.94183	2.30504	7.27492e-30	1.45783e-27	yes	up	AT2G23120	Expressed protein
BnaA09G0589700ZS	3.94873	1.98139	0.00020901	0.00253905	yes	up	AT2G22790	Uncharacterized protein At2g22790
BnaA09G0592600ZS	2.9268	1.54932	1.16378e-08	3.534e-07	yes	up	AT2G22470	Classical arabinogalactan protein 2
BnaA09G0592800ZS	2.60201	1.37963	2.0568e-17	1.71327e-15	yes	up	AT2G22430	Homeobox-leucine zipper protein ATHB-6
BnaA09G0594000ZS	2.36051	1.2391	1.47848e-24	2.08813e-22	yes	up	AT2G22240	Inositol-3-phosphate synthase isozyme 2
BnaA09G0596200ZS	8.98959	3.16826	2.53788e-05	0.000400688	yes	up	AT2G21780	At2g21780
BnaA09G0597700ZS	2.54437	1.34731	5.88541e-05	0.000842698	yes	up	AT2G21560	Nucleolar-like protein
BnaA09G0598200ZS	4.32713	2.11341	1.24073e-15	8.75087e-14	yes	up	AT2G21510	DNAJ heat shock N-terminal domain-containing protein
BnaA09G0600700ZS	14.7506	3.8827	0.00541611	0.0370993	yes	up	AT4G38790	ER lumen protein retaining receptor family protein
BnaA09G0601600ZS	3.75036	1.90703	1.20526e-06	2.58245e-05	yes	up	AT2G21100	Dirigent protein 23
BnaA09G0603900ZS	4.15437	2.05463	3.71312e-19	3.56679e-17	yes	up	AT2G20670	Expressed protein
BnaA09G0610300ZS	2.26558	1.17988	3.55203e-10	1.3195e-08	yes	up	AT1G19180	TIFY10A
BnaA09G0611400ZS	2.11896	1.08336	5.35695e-07	1.236e-05	yes	up	AT1G18910	Zinc finger protein BRUTUS-like At1g18910
BnaA09G0613700ZS	2.29357	1.19759	8.13272e-10	2.90028e-08	yes	up	AT1G18460	Alpha/beta-Hydrolases superfamily protein
BnaA09G0619300ZS	5.23206	2.38738	0.000529762	0.00558325	yes	up	AT1G17180	Glutathione S-transferase U25
BnaA09G0629400ZS	0.291569	-1.77809	3.45899e-05	0.000527154	yes	down	AT1G15000	Serine carboxypeptidase-like 50
BnaA09G0630400ZS	2.22465	1.15358	2.52566e-06	5.04063e-05	yes	up	AT1G14860	Nudix hydrolase 18%2C mitochondrial
BnaA09G0631300ZS	6.78977	2.76336	9.12273e-05	0.00124144	yes	up	AT1G14730	Probable transmembrane ascorbate ferrireductase 3
BnaA09G0631400ZS	2.05216	1.03714	4.3775e-05	0.000647927	yes	up	AT1G14720	Xyloglucan endotransglucosylase/hydrolase
BnaA09G0633400ZS	0.476364	-1.06986	2.46374e-06	4.93084e-05	yes	down	AT1G14440	Zinc-finger homeodomain protein 4
BnaA09G0635800ZS	2.55089	1.351	1.05121e-07	2.7376e-06	yes	up	AT1G14170	F7A19.25 protein
BnaA09G0639200ZS	5.93216	2.56856	9.84428e-16	7.01063e-14	yes	up	AT1G13740	AFP2
BnaA09G0639500ZS	5.57406	2.47873	0.00371899	0.027573	yes	up	AT1G13700	Probable 6-phosphogluconolactonase 1
BnaA09G0640200ZS	3.62582	1.85831	2.38086e-06	4.78175e-05	yes	up	AT1G13520	At1g13520
BnaA09G0640300ZS	5.2119	2.38181	8.8144e-24	1.17668e-21	yes	up	AT1G13470	Protein of unknown function (DUF1262)
BnaA09G0649800ZS	2.67151	1.41766	0.00406971	0.0296342	yes	up	AT1G12010	1-aminocyclopropane-1-carboxylate oxidase 3
BnaA09G0653200ZS	2.50137	1.32272	0.000108206	0.00144087	yes	up	AT1G11530	Thioredoxin-like protein CXXS1
BnaA09G0653800ZS	3.69285	1.88473	0.00297224	0.023077	yes	up	AT1G11190	ENDO1
BnaA09G0654000ZS	0.386653	-1.37089	0.0026522	0.0211033	yes	down	AT1G11100	SNF2 domain-containing protein / helicase domain-containing protein / zinc finger protein-like protein (Fragment)
BnaA09G0657000ZS	10.4768	3.38913	3.23532e-34	8.66687e-32	yes	up	AT1G10640	Pectin lyase-like superfamily protein
BnaA09G0658200ZS	2.10538	1.07408	0.00556089	0.0378152	yes	up	AT1G10410	At1g10410/F14N23_31
BnaA09G0659000ZS	2.27822	1.18791	0.000100888	0.0013529	yes	up	AT1G10140	At1g10140
BnaA09G0663100ZS	32.6913	5.03083	0.000476911	0.00509876	yes	up	AT1G09080	Probable mediator of RNA polymerase II transcription subunit 37b
BnaA09G0663600ZS	3.02874	1.59872	0.00493446	0.0344748	yes	up	AT1G08990	Putative UDP-glucuronate:xylan alpha-glucuronosyltransferase 5
BnaA09G0664100ZS	3.56764	1.83497	1.77612e-12	8.87421e-11	yes	up	AT1G08920	ERD (early response to dehydration) six-like 1
BnaA09G0665600ZS	2.40463	1.26582	2.27717e-13	1.27261e-11	yes	up	AT1G08570	Thioredoxin-like 1-1%2C chloroplastic
BnaA09G0665800ZS	2.94926	1.56035	5.75911e-06	0.000105662	yes	up	AT1G08500	Early nodulin-like protein 18
BnaA09G0671000ZS	995.706	9.95958	1.56189e-16	1.22082e-14	yes	up	AT1G07430	Protein phosphatase 2C 3
BnaA09G0676100ZS	3.97513	1.991	4.81061e-25	7.07445e-23	yes	up	AT1G06570	4-hydroxyphenylpyruvate dioxygenase
BnaA09G0677000ZS	0.354984	-1.49417	2.48021e-12	1.21579e-10	yes	down	AT1G06330	Heavy metal transport/detoxification superfamily protein
BnaA09G0678800ZS	0.432381	-1.20962	0.00500488	0.034826	yes	down	AT1G05950	unknown protein%3B Has 50 Blast hits to 45 proteins in 14 species: Archae - 5%3B Bacteria - 0%3B Metazoa - 4%3B Fungi - 0%3B Plants - 34%3B Viruses - 0%3B Other Eukaryotes - 7 (source: NCBI BLink).
BnaA09G0682600ZS	0.193038	-2.37304	0.000126505	0.00165102	yes	down	AT1G04610	Probable indole-3-pyruvate monooxygenase YUCCA3
BnaA09G0682800ZS	10.6311	3.41022	2.6357e-09	8.76911e-08	yes	up	AT1G04560	AWPM-19-like family protein
BnaA09G0688300ZS	2.30433	1.20435	1.1261e-15	7.97194e-14	yes	up	AT1G03090	Methylcrotonoyl-CoA carboxylase subunit alpha%2C mitochondrial
BnaA09G0691900ZS	2.36442	1.24149	3.55532e-05	0.000540536	yes	up	AT1G02340	Transcription factor HFR1
BnaA09G0693100ZS	2.97812	1.5744	1.17943e-10	4.64438e-09	yes	up	AT1G01120	3-ketoacyl-CoA synthase
BnaA09G0694300ZS	3.30063	1.72274	1.07701e-06	2.32866e-05	yes	up	AT1G01240	At1g01240/F6F3_11
BnaA09G0695400ZS	5.34942	2.41938	5.69266e-25	8.24409e-23	yes	up	AT1G01580	ferric reduction oxidase 2
BnaA09G0698500ZS	2.86804	1.52006	4.48155e-25	6.64189e-23	yes	up	AT1G02205	Fatty acid hydroxylase superfamily
BnaA09G0699100ZS	17.5354	4.13219	0.00256694	0.0205366	yes	up	AT1G07430	Protein phosphatase 2C 3
BnaA09G0700400ZS	2.31609	1.21169	9.43445e-12	4.27918e-10	yes	up	AT1G03090	Methylcrotonoyl-CoA carboxylase subunit alpha%2C mitochondrial
BnaA09G0703700ZS	0.476717	-1.0688	0.000694416	0.00703278	yes	down	AT1G04680	Pectate lyase
BnaA09G0704100ZS	0.175315	-2.51198	9.32327e-12	4.23211e-10	yes	down	AT1G04610	Probable indole-3-pyruvate monooxygenase YUCCA3
BnaA09G0707200ZS	0.449082	-1.15495	9.67158e-06	0.000168145	yes	down	AT1G04040	At1g04040/F21M11_2
BnaA09G0711200ZS	3.53563	1.82197	3.48822e-06	6.7264e-05	yes	up	AT1G02860	E3 ubiquitin-protein ligase BAH1
BnaA09G0711300ZS	3.82643	1.936	0.00422097	0.0304789	yes	up	AT1G02816	F22D16.19 protein
BnaA09G0714600ZS	2.99631	1.58319	1.29301e-14	8.39341e-13	yes	up	AT1G01120	3-ketoacyl-CoA synthase
BnaA09G0715700ZS	2.08107	1.05733	0.000769577	0.00765405	yes	up	AT1G01240	At1g01240/F6F3_11
BnaA09G0716300ZS	2.74209	1.45528	1.80949e-05	0.000296944	yes	up	AT1G01380	MYB-like transcription factor ETC1
BnaA09G0716900ZS	2.13322	1.09303	0.000225357	0.00270424	yes	up	AT1G01580	ferric reduction oxidase 2
BnaA09G0717100ZS	112.12	6.8089	2.97301e-06	5.82945e-05	yes	up	AT1G01600	Cytochrome P450 86A4
BnaA09G0717200ZS	2.21848	1.14957	2.59306e-07	6.29337e-06	yes	up	AT1G01610	GPAT4
BnaA09G0721400ZS	4.46069	2.15727	7.45525e-40	2.79861e-37	yes	up	AT1G02205	Fatty acid hydroxylase superfamily
BnaA10G0001700ZS	2.0332	1.02375	0.000574795	0.00598465	yes	up	AT1G01900	SBTI1.1
BnaA10G0003000ZS	2.99623	1.58315	2.03701e-13	1.14625e-11	yes	up	AT1G01720	ATAF1
BnaA10G0003600ZS	2.27665	1.18691	3.1354e-07	7.51061e-06	yes	up	AT1G01650	Signal peptide peptidase-like 4
BnaA10G0004200ZS	0.111105	-3.17	4.80343e-08	1.32277e-06	yes	down	AT1G01580	ferric reduction oxidase 2
BnaA10G0004700ZS	5.64419	2.49677	3.64485e-07	8.62953e-06	yes	up	AT1G01520	ASG4
BnaA10G0005000ZS	2.98617	1.57829	0.000317369	0.00363849	yes	up	AT1G01480	1-aminocyclopropane-1-carboxylate synthase 2
BnaA10G0006000ZS	0.483964	-1.04703	8.48972e-18	7.36193e-16	yes	down	AT1G01320	Tetratricopeptide repeat (TPR)-like superfamily protein
BnaA10G0006700ZS	2.6118	1.38505	0.00356749	0.0267136	yes	up	AT1G01240	At1g01240/F6F3_11
BnaA10G0007800ZS	4.98395	2.31729	5.48753e-12	2.5644e-10	yes	up	AT1G01120	3-ketoacyl-CoA synthase
BnaA10G0010400ZS	14.0066	3.80804	0.000696078	0.00704711	yes	up	AT1G02310	Glycosyl hydrolase superfamily protein
BnaA10G0010700ZS	2.85384	1.51291	4.90439e-06	9.13912e-05	yes	up	AT1G02340	Transcription factor HFR1
BnaA10G0013500ZS	3.12718	1.64486	9.54722e-06	0.000166388	yes	up	AT1G02690	Importin subunit alpha
BnaA10G0014700ZS	2.32503	1.21725	0.00516031	0.035716	yes	up	AT1G02900	RALFL1
BnaA10G0020700ZS	21.6784	4.43819	0.0040386	0.0294641	yes	up	AT1G03700	CASP-like protein 1C2
BnaA10G0021600ZS	159.483	7.31726	5.00215e-26	7.97255e-24	yes	up	AT1G03790	Zinc finger CCCH domain-containing protein 2
BnaA10G0022100ZS	2.32133	1.21495	8.90853e-06	0.000156163	yes	up	AT1G03850	Glutaredoxin family protein
BnaA10G0022300ZS	0.361955	-1.46612	3.46305e-08	9.75311e-07	yes	down	AT1G03870	At1g03870
BnaA10G0024400ZS	3.44996	1.78658	2.99156e-16	2.27291e-14	yes	up	AT1G04220	3-ketoacyl-CoA synthase 2
BnaA10G0025100ZS	2.45814	1.29757	3.03067e-05	0.000470934	yes	up	AT1G04310	Ethylene response sensor 2
BnaA10G0028700ZS	0.353587	-1.49986	1.07159e-09	3.74426e-08	yes	down	AT1G04680	Pectate lyase
BnaA10G0032500ZS	47.2133	5.56112	1.50972e-15	1.05957e-13	yes	up	AT1G05100	Mitogen-activated protein kinase kinase kinase 18
BnaA10G0033600ZS	0.39715	-1.33224	1.80702e-05	0.000296625	yes	down	AT1G05200	Glutamate receptor
BnaA10G0034000ZS	0.144426	-2.79159	0.00680847	0.0445153	yes	down	AT1G05250	Peroxidase 2
BnaA10G0036400ZS	10.2476	3.35722	1.57196e-18	1.44436e-16	yes	up	AT2G32210	Cysteine-rich/transmembrane domain A-like protein
BnaA10G0037500ZS	349.186	8.44785	3.58129e-11	1.50919e-09	yes	up	AT1G05450	Bifunctional inhibitor/lipid-transfer protein/seed storage 2S albumin superfamily protein
BnaA10G0038400ZS	5.30123	2.40633	7.85361e-15	5.20463e-13	yes	up	AT1G05560	UDP-glucosyltransferase 75B1
BnaA10G0040900ZS	2.46762	1.30312	3.42062e-08	9.64792e-07	yes	up	AT1G058701	At1g05870
BnaA10G0046400ZS	2.79055	1.48055	6.2709e-07	1.42384e-05	yes	up	AT1G06520	Glycerol-3-phosphate acyltransferase 1
BnaA10G0046800ZS	6.12476	2.61465	6.07119e-34	1.58906e-31	yes	up	AT1G06570	4-hydroxyphenylpyruvate dioxygenase
BnaA10G0048700ZS	2.8717	1.5219	6.81356e-22	7.9667e-20	yes	up	AT1G06800	PLA-I(gamma)1
BnaA10G0050200ZS	4.0061	2.0022	3.93211e-35	1.13314e-32	yes	up	AT1G07040	At1g07040
BnaA10G0050600ZS	2.8286	1.50009	1.01977e-14	6.69588e-13	yes	up	AT1G07080	At1g07080/F10K1_15
BnaA10G0051300ZS	6.39719	2.67744	1.16027e-05	0.000197801	yes	up	AT1G07150	F10K1.14 protein
BnaA10G0051800ZS	2.11277	1.07914	1.6414e-08	4.88049e-07	yes	up	AT1G07200	Protein SMAX1-LIKE 6
BnaA10G0052600ZS	5.02501	2.32913	2.69802e-19	2.62707e-17	yes	up	AT1G07280	At1g07280/F22G5_32
BnaA10G0053600ZS	102.295	6.67659	3.21432e-38	1.0917e-35	yes	up	AT1G07430	Protein phosphatase 2C 3
BnaA10G0053700ZS	2.67485	1.41946	5.08872e-06	9.43637e-05	yes	up	AT1G07440	Tropinone reductase homolog At1g07440
BnaA10G0054400ZS	7.87174	2.97668	0.000158519	0.00199977	yes	up	AT1G07540	Telomere repeat-binding protein 5
BnaA10G0056800ZS	2.70805	1.43725	6.27726e-16	4.58023e-14	yes	up	AT1G47710	Serine protease inhibitor (SERPIN) family protein
BnaA10G0057200ZS	10.1593	3.34473	1.4364e-30	3.03555e-28	yes	up	AT1G47610	F16N3.9 protein
BnaA10G0057700ZS	7.86051	2.97462	2.56416e-16	1.96124e-14	yes	up	AT1G47510	Type IV inositol polyphosphate 5-phosphatase 11
BnaA10G0060900ZS	5.84262	2.54661	1.20855e-28	2.23891e-26	yes	up	AT1G45249	abscisic acid responsive elements-binding factor 2
BnaA10G0062200ZS	0.16333	-2.61414	5.41134e-13	2.8811e-11	yes	down	AT1G45201	triacylglycerol lipase-like 1
BnaA10G0066600ZS	2.32574	1.21769	1.41558e-15	9.95947e-14	yes	up	AT1G44446	CH1
BnaA10G0070600ZS	3.5912	1.84447	3.97175e-18	3.52997e-16	yes	up	AT5G50170	C2 and GRAM domain-containing protein At5g50170
BnaA10G0071000ZS	4.79818	2.26249	1.14841e-27	2.02245e-25	yes	up	AT5G50100	Uncharacterized protein At5g50100%2C mitochondrial
BnaA10G0071300ZS	8.34346	3.06065	1.68863e-18	1.5441e-16	yes	up	AT5G49990	Nucleobase-ascorbate transporter 5
BnaA10G0076700ZS	5.00216	2.32255	0.00133401	0.0120618	yes	up	-	-
BnaA10G0084200ZS	0.464647	-1.10579	0.00252285	0.020252	yes	down	AT5G51190	Ethylene-responsive transcription factor ERF105
BnaA10G0087300ZS	0.49813	-1.00541	1.92424e-06	3.93673e-05	yes	down	AT5G51560	Leucine-rich repeat protein kinase family protein
BnaA10G0090600ZS	2.29603	1.19914	0.00196284	0.016531	yes	up	AT5G52200	Protein phosphatase inhibitor 2
BnaA10G0091100ZS	50.9311	5.67047	9.75301e-05	0.00131187	yes	up	AT5G52050	Protein DETOXIFICATION 50
BnaA10G0091500ZS	5.50385	2.46044	4.92457e-20	5.08121e-18	yes	up	AT5G52420	Transmembrane protein
BnaA10G0098500ZS	2.23396	1.1596	0.00579846	0.0391266	yes	up	AT5G53370	pectin methylesterase PCR fragment F
BnaA10G0101500ZS	252.831	7.98203	2.22144e-10	8.46148e-09	yes	up	AT5G53710	unknown protein%3B FUNCTIONS IN: molecular_function unknown%3B INVOLVED IN: biological_process unknown%3B LOCATED IN: endomembrane system%3B EXPRESSED IN: 8 plant structures%3B EXPRESSED DURING: 4 anthesis%2C C globular stage%2C petal differentiation and expansio /.../e%3B Has 30201 Blast hits to 17322 proteins in 780 species: Archae - 12%3B Bacteria - 1396%3B Metazoa - 17338%3B Fungi - 3422%3B P…
BnaA10G0103400ZS	0.194341	-2.36334	4.10069e-08	1.14137e-06	yes	down	AT5G54060	Glycosyltransferase (Fragment)
BnaA10G0108500ZS	2.33654	1.22437	0.00790666	0.0498945	yes	up	AT5G54640	Histone H2A.6
BnaA10G0111100ZS	2.57444	1.36426	1.86052e-07	4.65612e-06	yes	up	AT5G54940	AT5g54940/MBG8_21
BnaA10G0112000ZS	6.13769	2.61769	1.31174e-17	1.11214e-15	yes	up	AT5G55090	mitogen-activated protein kinase kinase kinase 15
BnaA10G0119600ZS	2.84644	1.50916	5.6814e-05	0.000816554	yes	up	AT5G55970	RING/U-box superfamily protein
BnaA10G0120900ZS	4.2167	2.07611	5.44607e-13	2.89606e-11	yes	up	AT5G56160	Phosphatidylinositol/phosphatidylcholine transfer protein SFH14
BnaA10G0121600ZS	3.28219	1.71466	8.87789e-08	2.34412e-06	yes	up	AT5G56210	WPP domain-interacting protein 2
BnaA10G0125800ZS	2.03933	1.0281	3.33787e-07	7.95553e-06	yes	up	AT5G56630	ATP-dependent 6-phosphofructokinase 7
BnaA10G0127600ZS	5.39983	2.43291	4.85907e-11	2.01933e-09	yes	up	AT3G07880	Putative RHO GDP-dissociation inhibitor 1
BnaA10G0129000ZS	5.3856	2.42911	2.52131e-26	4.11038e-24	yes	up	AT5G57040	At5g57040
BnaA10G0129200ZS	34.2004	5.09594	9.67143e-152	1.83947e-147	yes	up	AT5G57050	AtABI2
BnaA10G0129300ZS	2.94008	1.55586	0.000340208	0.00385234	yes	up	AT5G57060	60S ribosomal L18a-like protein
BnaA10G0129400ZS	2.12177	1.08527	0.00103999	0.00982304	yes	up	AT5G57070	Hydroxyproline-rich glycoprotein family protein
BnaA10G0129500ZS	4.56234	2.18977	4.74765e-16	3.5273e-14	yes	up	AT5G57110	Calcium-transporting ATPase
BnaA10G0130400ZS	0.475424	-1.07271	8.44081e-08	2.23595e-06	yes	down	AT5G57180	CIA2
BnaA10G0131200ZS	6.80711	2.76704	0.00027301	0.00320067	yes	up	AT5G57240	ORP4C
BnaA10G0132400ZS	2.61521	1.38693	6.08335e-06	0.000111075	yes	up	AT5G57350	Plasma membrane ATPase
BnaA10G0134500ZS	2.63163	1.39596	2.76325e-09	9.16143e-08	yes	up	AT5G57660	Zinc finger protein CONSTANS-LIKE 5
BnaA10G0135300ZS	0.226684	-2.14124	0.000623972	0.00643005	yes	down	AT5G57780	At5g57780
BnaA10G0135500ZS	5.13313	2.35984	0.00241969	0.0195837	yes	up	AT5G57790	unknown protein%3B Has 13 Blast hits to 11 proteins in 5 species: Archae - 0%3B Bacteria - 0%3B Metazoa - 0%3B Fungi - 0%3B Plants - 13%3B Viruses - 0%3B Other Eukaryotes - 0 (source: NCBI BLink).
BnaA10G0136200ZS	11.0476	3.46566	5.5904e-43	2.41653e-40	yes	up	AT5G57900	F-box protein SKIP1
BnaA10G0136300ZS	3.83993	1.94108	1.14647e-08	3.48702e-07	yes	up	AT5G57910	At5g57910
BnaA10G0137400ZS	2.45773	1.29733	2.96615e-05	0.00046242	yes	up	AT5G58070	TIL
BnaA10G0139000ZS	3.36606	1.75106	3.54199e-07	8.41391e-06	yes	up	AT5G58350	Probable serine/threonine-protein kinase WNK4
BnaA10G0139300ZS	2.08537	1.0603	1.03946e-08	3.18407e-07	yes	up	AT5G58380	CBL-interacting serine/threonine-protein kinase 10
[truncated: 2,442 more rows]
