# Supplementary material for: Metabolome and transcriptome analyses reveal changes of rapeseed in response to ABA signal during early seedling development
Source: BMC Plant Biol. 2024 Apr 5;24:245. doi: 10.1186/s12870-024-04918-8 (PMC11000593; doi:10.1186/s12870-024-04918-8)
Supplement: Supplementary file 11 — Supplementary Material 11 [file 12870_2024_4918_MOESM11_ESM.xlsx]

## Sheet: Sheet1
Table S5 The detail information of GO analysis.
Number	GO ID	Term type	Ratio_in_study	Ratio_in_pop	pvalue	padjust	Description
20	GO:0080163	BP	20/3930	41/62953	1.00318e-11	3.66065e-08	regulation of protein serine/threonine phosphatase activity
22	GO:1901570	BP	22/3930	59/62953	2.45436e-11	3.66065e-08	fatty acid derivative biosynthetic process
22	GO:0010025	BP	22/3930	48/62953	2.46569e-11	3.66065e-08	wax biosynthetic process
22	GO:0010166	BP	22/3930	48/62953	2.46569e-11	3.66065e-08	wax metabolic process
26	GO:1901568	BP	26/3930	71/62953	2.60085e-11	3.66065e-08	fatty acid derivative metabolic process
19	GO:0010345	BP	19/3930	30/62953	5.24383e-11	4.58048e-08	suberin biosynthetic process
88	GO:0019748	BP	88/3930	518/62953	1.01694e-10	4.58048e-08	secondary metabolic process
51	GO:0009698	BP	51/3930	230/62953	1.03093e-10	4.58048e-08	phenylpropanoid metabolic process
37	GO:0009699	BP	37/3930	156/62953	1.30465e-10	4.58048e-08	phenylpropanoid biosynthetic process
80	GO:0009738	BP	80/3930	469/62953	1.36502e-10	4.58048e-08	abscisic acid-activated signaling pathway
132	GO:0009414	BP	132/3930	682/62953	1.47517e-10	4.58048e-08	response to water deprivation
145	GO:0009415	BP	145/3930	709/62953	2.07523e-10	4.58048e-08	response to water
158	GO:0009651	BP	158/3930	1169/62953	2.18166e-10	4.58048e-08	response to salt stress
109	GO:0009409	BP	109/3930	783/62953	2.23818e-10	4.58048e-08	response to cold
173	GO:0009737	BP	173/3930	937/62953	2.37091e-10	4.58048e-08	response to abscisic acid
192	GO:0033993	BP	192/3930	1131/62953	2.40745e-10	4.58048e-08	response to lipid
179	GO:0006970	BP	179/3930	1324/62953	2.69443e-10	4.58048e-08	response to osmotic stress
174	GO:0097305	BP	174/3930	947/62953	2.81585e-10	4.58048e-08	response to alcohol
224	GO:0010035	BP	224/3930	1898/62953	2.92698e-10	4.58048e-08	response to inorganic substance
295	GO:0001101	BP	295/3930	2002/62953	3.35404e-10	4.58048e-08	response to acid chemical
138	GO:0009266	BP	138/3930	1197/62953	3.47719e-10	4.58048e-08	response to temperature stimulus
340	GO:0010033	BP	340/3930	3060/62953	3.65936e-10	4.58048e-08	response to organic substance
362	GO:1901700	BP	362/3930	2688/62953	3.86712e-10	4.58048e-08	response to oxygen-containing compound
281	GO:0009725	BP	281/3930	2447/62953	4.04712e-10	4.58048e-08	response to hormone
234	GO:0006629	BP	234/3930	2448/62953	4.09302e-10	4.58048e-08	lipid metabolic process
460	GO:0042221	BP	460/3930	4471/62953	4.42819e-10	4.71301e-08	response to chemical
287	GO:0009719	BP	287/3930	2500/62953	4.65901e-10	4.86354e-08	response to endogenous stimulus
459	GO:0009628	BP	459/3930	4098/62953	4.70074e-10	4.86354e-08	response to abiotic stimulus
32	GO:0010029	BP	32/3930	148/62953	5.57195e-10	5.32519e-08	regulation of seed germination
579	GO:0006950	BP	579/3930	6352/62953	5.92433e-10	5.42141e-08	response to stress
852	GO:0050896	BP	852/3930	9776/62953	6.76999e-10	5.87108e-08	response to stimulus
41	GO:0044550	BP	41/3930	241/62953	5.07505e-09	3.60098e-07	secondary metabolite biosynthetic process
32	GO:1900140	BP	32/3930	162/62953	5.94618e-09	4.12533e-07	regulation of seedling development
158	GO:0009755	BP	158/3930	1582/62953	7.73518e-09	5.24983e-07	hormone-mediated signaling pathway
43	GO:0080167	BP	43/3930	267/62953	1.18042e-08	7.67763e-07	response to karrikin
268	GO:1901575	BP	268/3930	3043/62953	1.19378e-08	7.71097e-07	organic substance catabolic process
63	GO:0000272	BP	63/3930	469/62953	1.3083e-08	8.39285e-07	polysaccharide catabolic process
23	GO:0009627	BP	23/3930	95/62953	1.48425e-08	9.45681e-07	systemic acquired resistance
20	GO:0043666	BP	20/3930	74/62953	1.71018e-08	1.06784e-06	regulation of phosphoprotein phosphatase activity
21	GO:0010921	BP	21/3930	85/62953	4.2411e-08	2.32201e-06	regulation of phosphatase activity
298	GO:0009056	BP	298/3930	3497/62953	4.26421e-08	2.32201e-06	catabolic process
70	GO:0072330	BP	70/3930	572/62953	8.24109e-08	4.28812e-06	monocarboxylic acid biosynthetic process
30	GO:1901606	BP	30/3930	164/62953	1.06172e-07	5.43393e-06	alpha-amino acid catabolic process
41	GO:1905957	BP	41/3930	265/62953	1.16609e-07	5.84043e-06	regulation of cellular response to alcohol
41	GO:0009787	BP	41/3930	265/62953	1.16609e-07	5.84043e-06	regulation of abscisic acid-activated signaling pathway
41	GO:1901419	BP	41/3930	265/62953	1.16609e-07	5.84043e-06	regulation of response to alcohol
7	GO:0035336	BP	7/3930	9/62953	1.18324e-07	5.89481e-06	long-chain fatty-acyl-CoA metabolic process
13	GO:1902644	BP	13/3930	36/62953	1.26795e-07	6.18522e-06	tertiary alcohol metabolic process
13	GO:0009687	BP	13/3930	36/62953	1.26795e-07	6.18522e-06	abscisic acid metabolic process
13	GO:0043288	BP	13/3930	36/62953	1.26795e-07	6.18522e-06	apocarotenoid metabolic process
20	GO:0035304	BP	20/3930	84/62953	1.70343e-07	8.22386e-06	regulation of protein dephosphorylation
78	GO:0023051	BP	78/3930	674/62953	2.10895e-07	9.92583e-06	regulation of signaling
42	GO:0009814	BP	42/3930	286/62953	2.53244e-07	1.1742e-05	defense response, incompatible interaction
77	GO:0009966	BP	77/3930	670/62953	3.06528e-07	1.40733e-05	regulation of signal transduction
40	GO:0010200	BP	40/3930	268/62953	3.3237e-07	1.50385e-05	response to chitin
30	GO:0009063	BP	30/3930	173/62953	3.55504e-07	1.59313e-05	cellular amino acid catabolic process
7	GO:0035337	BP	7/3930	10/62953	3.72945e-07	1.66333e-05	fatty-acyl-CoA metabolic process
78	GO:0010646	BP	78/3930	683/62953	3.9533e-07	1.75482e-05	regulation of cell communication
15	GO:0009074	BP	15/3930	53/62953	5.35474e-07	2.33267e-05	aromatic amino acid family catabolic process
77	GO:0042737	BP	77/3930	681/62953	5.91767e-07	2.55414e-05	drug catabolic process
21	GO:0035303	BP	21/3930	101/62953	9.55988e-07	3.99723e-05	regulation of dephosphorylation
44	GO:0016054	BP	44/3930	319/62953	1.03168e-06	4.2426e-05	organic acid catabolic process
44	GO:0046395	BP	44/3930	319/62953	1.03168e-06	4.2426e-05	carboxylic acid catabolic process
24	GO:1905958	BP	24/3930	127/62953	1.04185e-06	4.2426e-05	negative regulation of cellular response to alcohol
24	GO:0009788	BP	24/3930	127/62953	1.04185e-06	4.2426e-05	negative regulation of abscisic acid-activated signaling pathway
24	GO:1901420	BP	24/3930	127/62953	1.04185e-06	4.2426e-05	negative regulation of response to alcohol
47	GO:0009611	BP	47/3930	353/62953	1.20593e-06	4.8268e-05	response to wounding
252	GO:0005975	BP	252/3930	2989/62953	1.21976e-06	4.8614e-05	carbohydrate metabolic process
114	GO:0032787	BP	114/3930	1153/62953	1.44884e-06	5.60738e-05	monocarboxylic acid metabolic process
22	GO:0043455	BP	22/3930	112/62953	1.46951e-06	5.66397e-05	regulation of secondary metabolic process
8	GO:1905156	BP	8/3930	16/62953	1.87174e-06	7.04043e-05	negative regulation of photosynthesis
35	GO:0023057	BP	35/3930	235/62953	1.94174e-06	7.21681e-05	negative regulation of signaling
35	GO:0010648	BP	35/3930	235/62953	1.94174e-06	7.21681e-05	negative regulation of cell communication
41	GO:0009751	BP	41/3930	297/62953	2.72962e-06	9.8709e-05	response to salicylic acid
12	GO:0010115	BP	12/3930	39/62953	2.75094e-06	9.90972e-05	regulation of abscisic acid biosynthetic process
41	GO:0006869	BP	41/3930	298/62953	2.82812e-06	0.000101487	lipid transport
34	GO:0009968	BP	34/3930	231/62953	3.40565e-06	0.000120367	negative regulation of signal transduction
103	GO:1901565	BP	103/3930	1030/62953	3.46002e-06	0.000121829	organonitrogen compound catabolic process
11	GO:0006559	BP	11/3930	34/62953	4.1286e-06	0.000142164	L-phenylalanine catabolic process
11	GO:1902222	BP	11/3930	34/62953	4.1286e-06	0.000142164	erythrose 4-phosphate/phosphoenolpyruvate family amino acid catabolic process
5	GO:0097438	BP	5/3930	6/62953	5.38049e-06	0.00018325	exit from dormancy
5	GO:0048838	BP	5/3930	6/62953	5.38049e-06	0.00018325	release of seed from dormancy
77	GO:0016052	BP	77/3930	722/62953	5.93086e-06	0.000199814	carbohydrate catabolic process
11	GO:0010187	BP	11/3930	36/62953	7.71847e-06	0.000256352	negative regulation of seed germination
14	GO:0006714	BP	14/3930	57/62953	7.9756e-06	0.000263026	sesquiterpenoid metabolic process
30	GO:0009311	BP	30/3930	203/62953	1.24863e-05	0.000396428	oligosaccharide metabolic process
87	GO:0042493	BP	87/3930	860/62953	1.29737e-05	0.000409131	response to drug
26	GO:0042538	BP	26/3930	166/62953	1.39758e-05	0.000439252	hyperosmotic salinity response
14	GO:0070417	BP	14/3930	60/62953	1.50628e-05	0.000464211	cellular response to cold
4	GO:0042183	BP	4/3930	4/62953	1.51664e-05	0.000464211	formate catabolic process
4	GO:0015942	BP	4/3930	4/62953	1.51664e-05	0.000464211	formate metabolic process
36	GO:0045490	BP	36/3930	265/62953	1.66631e-05	0.000497026	pectin catabolic process
5	GO:0090359	BP	5/3930	7/62953	1.78547e-05	0.000527531	negative regulation of abscisic acid biosynthetic process
5	GO:1902931	BP	5/3930	7/62953	1.78547e-05	0.000527531	negative regulation of alcohol biosynthetic process
36	GO:0009753	BP	36/3930	268/62953	1.85559e-05	0.000546523	response to jasmonic acid
20	GO:0042537	BP	20/3930	112/62953	1.91874e-05	0.00056159	benzene-containing compound metabolic process
50	GO:0006633	BP	50/3930	426/62953	1.93533e-05	0.000564683	fatty acid biosynthetic process
26	GO:0009739	BP	26/3930	170/62953	2.14388e-05	0.000618253	response to gibberellin
54	GO:0014070	BP	54/3930	477/62953	2.47352e-05	0.000706312	response to organic cyclic compound
122	GO:0008610	BP	122/3930	1331/62953	2.69723e-05	0.000760912	lipid biosynthetic process
12	GO:1902930	BP	12/3930	48/62953	2.89636e-05	0.000802361	regulation of alcohol biosynthetic process
59	GO:0045087	BP	59/3930	541/62953	3.44299e-05	0.000934698	innate immune response
32	GO:0009743	BP	32/3930	236/62953	3.59604e-05	0.000972381	response to carbohydrate
6	GO:0043155	BP	6/3930	12/62953	3.92388e-05	0.00103795	negative regulation of photosynthesis, light reaction
6	GO:0010205	BP	6/3930	12/62953	3.92388e-05	0.00103795	photoinhibition
14	GO:0006558	BP	14/3930	65/62953	3.94525e-05	0.00103795	L-phenylalanine metabolic process
14	GO:1902221	BP	14/3930	65/62953	3.94525e-05	0.00103795	erythrose 4-phosphate/phosphoenolpyruvate family amino acid metabolic process
22	GO:0010411	BP	22/3930	137/62953	4.19443e-05	0.00109735	xyloglucan metabolic process
107	GO:0005976	BP	107/3930	1153/62953	4.72205e-05	0.00121502	polysaccharide metabolic process
168	GO:0009607	BP	168/3930	1974/62953	5.61467e-05	0.00140984	response to biotic stimulus
27	GO:0006972	BP	27/3930	189/62953	5.6556e-05	0.00141254	hyperosmotic response
59	GO:0006955	BP	59/3930	549/62953	5.69488e-05	0.00141857	immune response
162	GO:0051707	BP	162/3930	1898/62953	6.12393e-05	0.00150939	response to other organism
7	GO:0010555	BP	7/3930	18/62953	6.33288e-05	0.00155679	response to mannitol
52	GO:0044282	BP	52/3930	466/62953	6.68387e-05	0.00163024	small molecule catabolic process
8	GO:0051560	BP	8/3930	24/62953	6.80838e-05	0.00165629	mitochondrial calcium ion homeostasis
307	GO:2001141	BP	307/3930	3948/62953	6.88151e-05	0.00166792	regulation of RNA biosynthetic process
4	GO:1900386	BP	4/3930	5/62953	7.20484e-05	0.00172144	positive regulation of flavonol biosynthetic process
23	GO:1901136	BP	23/3930	152/62953	7.3619e-05	0.00175098	carbohydrate derivative catabolic process
306	GO:0006355	BP	306/3930	3939/62953	7.79643e-05	0.00184728	regulation of transcription, DNA-templated
173	GO:0051704	BP	173/3930	2055/62953	7.81039e-05	0.00184728	multi-organism process
306	GO:1903506	BP	306/3930	3942/62953	7.85446e-05	0.00185302	regulation of nucleic acid-templated transcription
266	GO:0007165	BP	266/3930	3373/62953	8.86802e-05	0.00207127	signal transduction
163	GO:0043207	BP	163/3930	1929/62953	0.000103829	0.00237993	response to external biotic stimulus
79	GO:0031324	BP	79/3930	813/62953	0.000103928	0.00237993	negative regulation of cellular metabolic process
6	GO:0033240	BP	6/3930	14/62953	0.000114363	0.00258725	positive regulation of cellular amine metabolic process
6	GO:0045764	BP	6/3930	14/62953	0.000114363	0.00258725	positive regulation of cellular amino acid metabolic process
25	GO:0006875	BP	25/3930	176/62953	0.000116702	0.00263382	cellular metal ion homeostasis
48	GO:0048585	BP	48/3930	433/62953	0.00012892	0.00287492	negative regulation of response to stimulus
69	GO:0002376	BP	69/3930	690/62953	0.000132159	0.00293318	immune system process
54	GO:0010243	BP	54/3930	505/62953	0.000132643	0.00293695	response to organonitrogen compound
16	GO:0072507	BP	16/3930	90/62953	0.000133152	0.00294128	divalent inorganic cation homeostasis
7	GO:1901141	BP	7/3930	20/62953	0.00013807	0.0030285	regulation of lignin biosynthetic process
7	GO:0090354	BP	7/3930	20/62953	0.00013807	0.0030285	regulation of auxin metabolic process
108	GO:0045229	BP	108/3930	1198/62953	0.000139504	0.00304567	external encapsulating structure organization
221	GO:0044248	BP	221/3930	2762/62953	0.000153847	0.00335101	cellular catabolic process
27	GO:0007623	BP	27/3930	199/62953	0.000163005	0.00352588	circadian rhythm
27	GO:0009967	BP	27/3930	199/62953	0.000163005	0.00352588	positive regulation of signal transduction
27	GO:0023056	BP	27/3930	199/62953	0.000163005	0.00352588	positive regulation of signaling
28	GO:0051336	BP	28/3930	213/62953	0.000180377	0.00384257	regulation of hydrolase activity
6	GO:0006527	BP	6/3930	15/62953	0.000180518	0.00384257	arginine catabolic process
24	GO:0005984	BP	24/3930	172/62953	0.00020344	0.00413684	disaccharide metabolic process
4	GO:0016107	BP	4/3930	6/62953	0.000205384	0.00413684	sesquiterpenoid catabolic process
4	GO:0043290	BP	4/3930	6/62953	0.000205384	0.00413684	apocarotenoid catabolic process
4	GO:0046345	BP	4/3930	6/62953	0.000205384	0.00413684	abscisic acid catabolic process
311	GO:0051252	BP	311/3930	4079/62953	0.000230424	0.00457235	regulation of RNA metabolic process
30	GO:0048511	BP	30/3930	238/62953	0.000238137	0.00471541	rhythmic process
3	GO:0060416	BP	3/3930	3/62953	0.000243118	0.00476369	response to growth hormone
3	GO:0050730	BP	3/3930	3/62953	0.000243118	0.00476369	regulation of peptidyl-tyrosine phosphorylation
3	GO:0050732	BP	3/3930	3/62953	0.000243118	0.00476369	negative regulation of peptidyl-tyrosine phosphorylation
10	GO:0055046	BP	10/3930	43/62953	0.000253408	0.00495494	microgametogenesis
19	GO:0006749	BP	19/3930	124/62953	0.000253981	0.00495581	glutathione metabolic process
6	GO:0006572	BP	6/3930	16/62953	0.000273564	0.00527202	tyrosine catabolic process
25	GO:0010565	BP	25/3930	182/62953	0.000283799	0.00544685	regulation of cellular ketone metabolic process
8	GO:0055129	BP	8/3930	29/62953	0.000300064	0.00570657	L-proline biosynthetic process
403	GO:0031323	BP	403/3930	5444/62953	0.000308951	0.00584572	regulation of cellular metabolic process
117	GO:0016053	BP	117/3930	1342/62953	0.000313196	0.00589586	organic acid biosynthetic process
117	GO:0046394	BP	117/3930	1342/62953	0.000313196	0.00589586	carboxylic acid biosynthetic process
36	GO:0055082	BP	36/3930	309/62953	0.000337708	0.00628822	cellular chemical homeostasis
65	GO:1901698	BP	65/3930	662/62953	0.000350431	0.00647364	response to nitrogen compound
14	GO:0009631	BP	14/3930	79/62953	0.000353926	0.00652534	cold acclimation
9	GO:0006561	BP	9/3930	37/62953	0.000358145	0.00659015	proline biosynthetic process
10	GO:2000762	BP	10/3930	45/62953	0.000376091	0.00686641	regulation of phenylpropanoid metabolic process
8	GO:1905623	BP	8/3930	30/62953	0.000386893	0.00702255	positive regulation of leaf development
8	GO:1900057	BP	8/3930	30/62953	0.000386893	0.00702255	positive regulation of leaf senescence
27	GO:0010647	BP	27/3930	208/62953	0.000424338	0.0076577	positive regulation of cell communication
18	GO:0046890	BP	18/3930	119/62953	0.00042802	0.0076945	regulation of lipid biosynthetic process
4	GO:1900384	BP	4/3930	7/62953	0.000455424	0.00809393	regulation of flavonol biosynthetic process
382	GO:0080090	BP	382/3930	5166/62953	0.000493585	0.00870606	regulation of primary metabolic process
49	GO:0016042	BP	49/3930	470/62953	0.00050979	0.00895814	lipid catabolic process
6	GO:0009445	BP	6/3930	18/62953	0.000569035	0.00992473	putrescine metabolic process
6	GO:0009446	BP	6/3930	18/62953	0.000569035	0.00992473	putrescine biosynthetic process
52	GO:0046677	BP	52/3930	507/62953	0.00058435	0.010154	response to antibiotic
29	GO:0009072	BP	29/3930	238/62953	0.000632826	0.0109154	aromatic amino acid family metabolic process
10	GO:0006560	BP	10/3930	48/62953	0.000649775	0.0111666	proline metabolic process
13	GO:0009407	BP	13/3930	75/62953	0.000706502	0.0120971	toxin catabolic process
226	GO:0006082	BP	226/3930	2912/62953	0.000736462	0.0125413	organic acid metabolic process
144	GO:0044283	BP	144/3930	1745/62953	0.000753261	0.0127809	small molecule biosynthetic process
6	GO:0044347	BP	6/3930	19/62953	0.000787885	0.0131072	cell wall polysaccharide catabolic process
60	GO:0006631	BP	60/3930	619/62953	0.000790689	0.0131305	fatty acid metabolic process
369	GO:0051171	BP	369/3930	5008/62953	0.000805253	0.0133016	regulation of nitrogen compound metabolic process
11	GO:0062013	BP	11/3930	58/62953	0.000821112	0.0135397	positive regulation of small molecule metabolic process
225	GO:0043436	BP	225/3930	2906/62953	0.000841662	0.0138056	oxoacid metabolic process
100	GO:0071555	BP	100/3930	1146/62953	0.000844107	0.0138215	cell wall organization
16	GO:0048527	BP	16/3930	106/62953	0.000890584	0.0145571	lateral root development
3	GO:0080127	BP	3/3930	4/62953	0.000926974	0.0146904	fruit septum development
3	GO:0015839	BP	3/3930	4/62953	0.000926974	0.0146904	cadaverine transport
3	GO:0046260	BP	3/3930	4/62953	0.000926974	0.0146904	trinitrotoluene catabolic process
3	GO:0046263	BP	3/3930	4/62953	0.000926974	0.0146904	nitrotoluene catabolic process
3	GO:0019326	BP	3/3930	4/62953	0.000926974	0.0146904	nitrotoluene metabolic process
3	GO:0018973	BP	3/3930	4/62953	0.000926974	0.0146904	trinitrotoluene metabolic process
3	GO:0018974	BP	3/3930	4/62953	0.000926974	0.0146904	2,4,6-trinitrotoluene metabolic process
3	GO:0072490	BP	3/3930	4/62953	0.000926974	0.0146904	toluene-containing compound metabolic process
3	GO:0072491	BP	3/3930	4/62953	0.000926974	0.0146904	toluene-containing compound catabolic process
3	GO:0046256	BP	3/3930	4/62953	0.000926974	0.0146904	2,4,6-trinitrotoluene catabolic process
219	GO:0009605	BP	219/3930	2826/62953	0.000953196	0.0150805	response to external stimulus
9	GO:0043620	BP	9/3930	42/62953	0.00096774	0.0152078	regulation of DNA-templated transcription in response to stress
30	GO:0042545	BP	30/3930	257/62953	0.001044	0.0162426	cell wall modification
6	GO:1902645	BP	6/3930	20/62953	0.00106638	0.0164542	tertiary alcohol biosynthetic process
6	GO:0006021	BP	6/3930	20/62953	0.00106638	0.0164542	inositol biosynthetic process
6	GO:0009688	BP	6/3930	20/62953	0.00106638	0.0164542	abscisic acid biosynthetic process
6	GO:0043289	BP	6/3930	20/62953	0.00106638	0.0164542	apocarotenoid biosynthetic process
10	GO:0042761	BP	10/3930	51/62953	0.00107006	0.0164839	very long-chain fatty acid biosynthetic process
7	GO:0019953	BP	7/3930	27/62953	0.00107491	0.0165313	sexual reproduction
16	GO:0031146	BP	16/3930	108/62953	0.00109301	0.0167822	SCF-dependent proteasomal ubiquitin-dependent protein catabolic process
13	GO:0016998	BP	13/3930	79/62953	0.00116777	0.0177266	cell wall macromolecule catabolic process
5	GO:0046168	BP	5/3930	14/62953	0.00117519	0.017753	glycerol-3-phosphate catabolic process
338	GO:0009889	BP	338/3930	4574/62953	0.00119756	0.0180327	regulation of biosynthetic process
312	GO:0019219	BP	312/3930	4203/62953	0.00135939	0.0202739	regulation of nucleobase-containing compound metabolic process
333	GO:0031326	BP	333/3930	4518/62953	0.0014095	0.0208883	regulation of cellular biosynthetic process
6	GO:0009313	BP	6/3930	21/62953	0.00141455	0.0209299	oligosaccharide catabolic process
31	GO:0009723	BP	31/3930	273/62953	0.00147814	0.0216655	response to ethylene
19	GO:0009744	BP	19/3930	142/62953	0.00149451	0.0218371	response to sucrose
17	GO:0009404	BP	17/3930	117/62953	0.00149684	0.0218371	toxin metabolic process
27	GO:0030003	BP	27/3930	231/62953	0.00157722	0.0229383	cellular cation homeostasis
88	GO:0044262	BP	88/3930	1007/62953	0.00158014	0.0229451	cellular carbohydrate metabolic process
55	GO:1901615	BP	55/3930	571/62953	0.00164715	0.0237342	organic hydroxy compound metabolic process
5	GO:0071446	BP	5/3930	15/62953	0.00167253	0.0239159	cellular response to salicylic acid stimulus
31	GO:0006721	BP	31/3930	279/62953	0.00177762	0.0253798	terpenoid metabolic process
46	GO:0045892	BP	46/3930	460/62953	0.00182211	0.0259129	negative regulation of transcription, DNA-templated
28	GO:0006066	BP	28/3930	241/62953	0.00182325	0.0259129	alcohol metabolic process
15	GO:0009813	BP	15/3930	103/62953	0.00183407	0.0259877	flavonoid biosynthetic process
10	GO:1902074	BP	10/3930	55/62953	0.00195165	0.0274051	response to salt
10	GO:0009937	BP	10/3930	55/62953	0.00195165	0.0274051	regulation of gibberellic acid mediated signaling pathway
23	GO:0048581	BP	23/3930	187/62953	0.00201364	0.0278991	negative regulation of post-embryonic development
12	GO:0019747	BP	12/3930	74/62953	0.00202358	0.0279954	regulation of isoprenoid metabolic process
34	GO:0055065	BP	34/3930	312/62953	0.00202784	0.0280128	metal ion homeostasis
42	GO:0010393	BP	42/3930	415/62953	0.00212195	0.0289711	galacturonan metabolic process
42	GO:0045488	BP	42/3930	415/62953	0.00212195	0.0289711	pectin metabolic process
3	GO:0042547	BP	3/3930	5/62953	0.00220936	0.0300332	cell wall modification involved in multidimensional cell growth
3	GO:0009831	BP	3/3930	5/62953	0.00220936	0.0300332	plant-type cell wall modification involved in multidimensional cell growth
3	GO:0071629	BP	3/3930	5/62953	0.00220936	0.0300332	cytoplasm protein quality control by the ubiquitin-proteasome system
10	GO:0000038	BP	10/3930	56/62953	0.00224499	0.030254	very long-chain fatty acid metabolic process
25	GO:0062012	BP	25/3930	211/62953	0.00232029	0.0311344	regulation of small molecule metabolic process
4	GO:1901957	BP	4/3930	10/62953	0.00234687	0.0312671	regulation of cutin biosynthetic process
4	GO:0071323	BP	4/3930	10/62953	0.00234687	0.0312671	cellular response to chitin
4	GO:1905328	BP	4/3930	10/62953	0.00234687	0.0312671	plant septum development
48	GO:0051253	BP	48/3930	491/62953	0.002545	0.0335252	negative regulation of RNA metabolic process
7	GO:0009065	BP	7/3930	31/62953	0.00255605	0.0335293	glutamine family amino acid catabolic process
7	GO:0006570	BP	7/3930	31/62953	0.00255605	0.0335293	tyrosine metabolic process
10	GO:0055074	BP	10/3930	57/62953	0.00257271	0.0336537	calcium ion homeostasis
10	GO:0006874	BP	10/3930	57/62953	0.00257271	0.0336537	cellular calcium ion homeostasis
19	GO:0034285	BP	19/3930	144/62953	0.00261687	0.0341836	response to disaccharide
41	GO:0044036	BP	41/3930	408/62953	0.00274447	0.0357507	cell wall macromolecule metabolic process
29	GO:0006873	BP	29/3930	260/62953	0.00275061	0.0357809	cellular ion homeostasis
82	GO:0045893	BP	82/3930	943/62953	0.00276023	0.0358561	positive regulation of transcription, DNA-templated
31	GO:0009064	BP	31/3930	283/62953	0.00276418	0.0358578	glutamine family amino acid metabolic process
46	GO:1903507	BP	46/3930	469/62953	0.00278446	0.0359218	negative regulation of nucleic acid-templated transcription
46	GO:1902679	BP	46/3930	469/62953	0.00278446	0.0359218	negative regulation of RNA biosynthetic process
111	GO:0048523	BP	111/3930	1340/62953	0.00292935	0.0373925	negative regulation of cellular process
5	GO:0009800	BP	5/3930	17/62953	0.0031034	0.039226	cinnamic acid biosynthetic process
5	GO:0009803	BP	5/3930	17/62953	0.0031034	0.039226	cinnamic acid metabolic process
11	GO:1901616	BP	11/3930	68/62953	0.00312077	0.0393474	organic hydroxy compound catabolic process
20	GO:0019757	BP	20/3930	162/62953	0.00313822	0.0393474	glycosinolate metabolic process
20	GO:0019760	BP	20/3930	162/62953	0.00313822	0.0393474	glucosinolate metabolic process
20	GO:0016143	BP	20/3930	162/62953	0.00313822	0.0393474	S-glycoside metabolic process
17	GO:0009312	BP	17/3930	130/62953	0.00330551	0.0410059	oligosaccharide biosynthetic process
10	GO:0050826	BP	10/3930	59/62953	0.00334265	0.0413139	response to freezing
117	GO:0098542	BP	117/3930	1432/62953	0.00334358	0.0413139	defense response to other organism
138	GO:0044255	BP	138/3930	1728/62953	0.00339766	0.0418717	cellular lipid metabolic process
63	GO:0010817	BP	63/3930	697/62953	0.00346609	0.04227	regulation of hormone levels
16	GO:0009867	BP	16/3930	119/62953	0.00349547	0.042383	jasmonic acid mediated signaling pathway
4	GO:0010325	BP	4/3930	11/62953	0.00350639	0.042383	raffinose family oligosaccharide biosynthetic process
4	GO:1901999	BP	4/3930	11/62953	0.00350639	0.042383	homogentisate metabolic process
4	GO:0010581	BP	4/3930	11/62953	0.00350639	0.042383	regulation of starch biosynthetic process
4	GO:1902000	BP	4/3930	11/62953	0.00350639	0.042383	homogentisate catabolic process
82	GO:1902680	BP	82/3930	948/62953	0.00351805	0.0424068	positive regulation of RNA biosynthetic process
82	GO:1903508	BP	82/3930	948/62953	0.00351805	0.0424068	positive regulation of nucleic acid-templated transcription
28	GO:0010410	BP	28/3930	252/62953	0.00361753	0.0435499	hemicellulose metabolic process
38	GO:0019220	BP	38/3930	376/62953	0.00364378	0.0437533	regulation of phosphate metabolic process
38	GO:0051174	BP	38/3930	376/62953	0.00364378	0.0437533	regulation of phosphorus metabolic process
6	GO:1905582	BP	6/3930	25/62953	0.00372367	0.0444488	response to mannose
13	GO:0046916	BP	13/3930	90/62953	0.0038504	0.0444488	cellular transition metal ion homeostasis
2	GO:0061416	BP	2/3930	2/62953	0.00389627	0.0444488	regulation of transcription from RNA polymerase II promoter in response to salt stress
2	GO:0070509	BP	2/3930	2/62953	0.00389627	0.0444488	calcium ion import
2	GO:0080169	BP	2/3930	2/62953	0.00389627	0.0444488	cellular response to boron-containing substance deprivation
2	GO:0034484	BP	2/3930	2/62953	0.00389627	0.0444488	raffinose catabolic process
2	GO:1904248	BP	2/3930	2/62953	0.00389627	0.0444488	regulation of age-related resistance
2	GO:0007569	BP	2/3930	2/62953	0.00389627	0.0444488	cell aging
2	GO:0090398	BP	2/3930	2/62953	0.00389627	0.0444488	cellular senescence
2	GO:0090559	BP	2/3930	2/62953	0.00389627	0.0444488	regulation of membrane permeability
2	GO:0072512	BP	2/3930	2/62953	0.00389627	0.0444488	trivalent inorganic cation transport
2	GO:0061392	BP	2/3930	2/62953	0.00389627	0.0444488	regulation of transcription from RNA polymerase II promoter in response to osmotic stress
2	GO:0090400	BP	2/3930	2/62953	0.00389627	0.0444488	stress-induced premature senescence
2	GO:0033530	BP	2/3930	2/62953	0.00389627	0.0444488	raffinose metabolic process
2	GO:1904250	BP	2/3930	2/62953	0.00389627	0.0444488	positive regulation of age-related resistance
2	GO:0009992	BP	2/3930	2/62953	0.00389627	0.0444488	cellular water homeostasis
2	GO:0070212	BP	2/3930	2/62953	0.00389627	0.0444488	protein poly-ADP-ribosylation
2	GO:0018149	BP	2/3930	2/62953	0.00389627	0.0444488	peptide cross-linking
2	GO:0015690	BP	2/3930	2/62953	0.00389627	0.0444488	aluminum cation transport
2	GO:0046355	BP	2/3930	2/62953	0.00389627	0.0444488	mannan catabolic process
2	GO:0018316	BP	2/3930	2/62953	0.00389627	0.0444488	peptide cross-linking via L-cystine
34	GO:0010383	BP	34/3930	328/62953	0.00391765	0.0446383	cell wall polysaccharide metabolic process
30	GO:0071229	BP	30/3930	279/62953	0.003933	0.0447044	cellular response to acid chemical
9	GO:0051865	BP	9/3930	51/62953	0.00398261	0.0451041	protein autoubiquitination
9	GO:0015706	BP	9/3930	51/62953	0.00398261	0.0451041	nitrate transport
8	GO:0071236	BP	8/3930	42/62953	0.00400082	0.0451466	cellular response to antibiotic
34	GO:1901617	BP	34/3930	329/62953	0.00400725	0.0451647	organic hydroxy compound biosynthetic process
5	GO:0045827	BP	5/3930	18/62953	0.00407816	0.0458536	negative regulation of isoprenoid metabolic process
18	GO:0009808	BP	18/3930	140/62953	0.00408604	0.0458871	lignin metabolic process
3	GO:0090357	BP	3/3930	6/62953	0.00421334	0.0468671	regulation of tryptophan metabolic process
3	GO:0090358	BP	3/3930	6/62953	0.00421334	0.0468671	positive regulation of tryptophan metabolic process
3	GO:0080170	BP	3/3930	6/62953	0.00421334	0.0468671	hydrogen peroxide transmembrane transport
3	GO:1901959	BP	3/3930	6/62953	0.00421334	0.0468671	positive regulation of cutin biosynthetic process
3	GO:0071395	BP	3/3930	6/62953	0.00421334	0.0468671	cellular response to jasmonic acid stimulus
3	GO:0050898	BP	3/3930	6/62953	0.00421334	0.0468671	nitrile metabolic process
3	GO:0080028	BP	3/3930	6/62953	0.00421334	0.0468671	nitrile biosynthetic process
51	GO:0045934	BP	51/3930	547/62953	0.00437264	0.048295	negative regulation of nucleobase-containing compound metabolic process
123	GO:0017144	BP	123/3930	1530/62953	0.00451063	0.0496435	drug metabolic process
316	GO:0010556	BP	316/3930	4355/62953	0.0047347	0.0516242	regulation of macromolecule biosynthetic process
86	GO:0006979	BP	86/3930	1015/62953	0.00479026	0.0521693	response to oxidative stress
27	GO:0051093	BP	27/3930	245/62953	0.00486168	0.0528242	negative regulation of developmental process
20	GO:0009624	BP	20/3930	163/62953	0.00491323	0.0532614	response to nematode
40	GO:0042445	BP	40/3930	405/62953	0.00504989	0.0543647	hormone metabolic process
117	GO:0048583	BP	117/3930	1454/62953	0.00512214	0.0548902	regulation of response to stimulus
83	GO:0051254	BP	83/3930	981/62953	0.00515004	0.0551261	positive regulation of RNA metabolic process
9	GO:1903959	BP	9/3930	53/62953	0.00518763	0.0551502	regulation of anion transmembrane transport
9	GO:0046274	BP	9/3930	53/62953	0.00518763	0.0551502	lignin catabolic process
9	GO:0046271	BP	9/3930	53/62953	0.00518763	0.0551502	phenylpropanoid catabolic process
9	GO:1901658	BP	9/3930	53/62953	0.00518763	0.0551502	glycosyl compound catabolic process
5	GO:2000033	BP	5/3930	19/62953	0.00525326	0.0556724	regulation of seed dormancy process
5	GO:0051289	BP	5/3930	19/62953	0.00525326	0.0556724	protein homotetramerization
7	GO:0031330	BP	7/3930	35/62953	0.00525458	0.0556724	negative regulation of cellular catabolic process
12	GO:0005991	BP	12/3930	83/62953	0.00533072	0.0562881	trehalose metabolic process
10	GO:0072503	BP	10/3930	63/62953	0.00542539	0.0571588	cellular divalent inorganic cation homeostasis
6	GO:0032352	BP	6/3930	27/62953	0.00559225	0.0585218	positive regulation of hormone metabolic process
6	GO:0016115	BP	6/3930	27/62953	0.00559225	0.0585218	terpenoid catabolic process
18	GO:0019216	BP	18/3930	149/62953	0.00627509	0.0652303	regulation of lipid metabolic process
63	GO:0051172	BP	63/3930	715/62953	0.00633958	0.0658276	negative regulation of nitrogen compound metabolic process
41	GO:0000160	BP	41/3930	427/62953	0.00644846	0.0667362	phosphorelay signal transduction system
12	GO:0009850	BP	12/3930	85/62953	0.0064595	0.0667654	auxin metabolic process
24	GO:0051241	BP	24/3930	215/62953	0.00648605	0.0669035	negative regulation of multicellular organismal process
5	GO:0009939	BP	5/3930	20/62953	0.00664889	0.0681329	positive regulation of gibberellic acid mediated signaling pathway
6	GO:0009635	BP	6/3930	28/62953	0.00674742	0.0689164	response to herbicide
3	GO:0032410	BP	3/3930	7/62953	0.00703177	0.0705968	negative regulation of transporter activity
3	GO:0032413	BP	3/3930	7/62953	0.00703177	0.0705968	negative regulation of ion transmembrane transporter activity
3	GO:1903960	BP	3/3930	7/62953	0.00703177	0.0705968	negative regulation of anion transmembrane transport
3	GO:0010360	BP	3/3930	7/62953	0.00703177	0.0705968	negative regulation of anion channel activity
3	GO:0034766	BP	3/3930	7/62953	0.00703177	0.0705968	negative regulation of ion transmembrane transport
3	GO:0034763	BP	3/3930	7/62953	0.00703177	0.0705968	negative regulation of transmembrane transport
3	GO:1903792	BP	3/3930	7/62953	0.00703177	0.0705968	negative regulation of anion transport
22	GO:0008202	BP	22/3930	198/62953	0.00776568	0.0759221	steroid metabolic process
6	GO:0009704	BP	6/3930	29/62953	0.00806603	0.0787701	de-etiolation
8	GO:0000003	BP	8/3930	47/62953	0.00808907	0.0787701	reproduction
8	GO:0009851	BP	8/3930	47/62953	0.00808907	0.0787701	auxin biosynthetic process
5	GO:1902884	BP	5/3930	21/62953	0.00828462	0.0802418	positive regulation of response to oxidative stress
9	GO:0033238	BP	9/3930	57/62953	0.00842627	0.0811939	regulation of cellular amine metabolic process
9	GO:0006521	BP	9/3930	57/62953	0.00842627	0.0811939	regulation of cellular amino acid metabolic process
92	GO:0009891	BP	92/3930	1125/62953	0.00888611	0.0853614	positive regulation of biosynthetic process
85	GO:0010557	BP	85/3930	1026/62953	0.00907675	0.0871033	positive regulation of macromolecule biosynthetic process
4	GO:0005987	BP	4/3930	14/62953	0.00914817	0.0875197	sucrose catabolic process
4	GO:0006880	BP	4/3930	14/62953	0.00914817	0.0875197	intracellular sequestering of iron ion
4	GO:0010600	BP	4/3930	14/62953	0.00914817	0.0875197	regulation of auxin biosynthetic process
89	GO:0031328	BP	89/3930	1084/62953	0.00926957	0.0885003	positive regulation of cellular biosynthetic process
110	GO:0009416	BP	110/3930	1377/62953	0.0094405	0.0900405	response to light stimulus
6	GO:0002213	BP	6/3930	30/62953	0.00955998	0.0906389	defense response to insect
6	GO:0016145	BP	6/3930	30/62953	0.00955998	0.0906389	S-glycoside catabolic process
6	GO:0019759	BP	6/3930	30/62953	0.00955998	0.0906389	glycosinolate catabolic process
6	GO:0019762	BP	6/3930	30/62953	0.00955998	0.0906389	glucosinolate catabolic process
7	GO:0071453	BP	7/3930	39/62953	0.00967219	0.0906389	cellular response to oxygen levels
7	GO:0043618	BP	7/3930	39/62953	0.00967219	0.0906389	regulation of transcription from RNA polymerase II promoter in response to stress
7	GO:0016106	BP	7/3930	39/62953	0.00967219	0.0906389	sesquiterpenoid biosynthetic process
7	GO:0036294	BP	7/3930	39/62953	0.00967219	0.0906389	cellular response to decreased oxygen levels
7	GO:0009895	BP	7/3930	39/62953	0.00967219	0.0906389	negative regulation of catabolic process
310	GO:2000112	BP	310/3930	4322/62953	0.0100355	0.0936181	regulation of cellular macromolecule biosynthetic process
69	GO:0006790	BP	69/3930	816/62953	0.0107103	0.0979634	sulfur compound metabolic process
3	GO:0010365	BP	3/3930	8/62953	0.0107314	0.0979634	positive regulation of ethylene biosynthetic process
3	GO:0031337	BP	3/3930	8/62953	0.0107314	0.0979634	positive regulation of sulfur amino acid metabolic process
3	GO:1900913	BP	3/3930	8/62953	0.0107314	0.0979634	positive regulation of olefin biosynthetic process
3	GO:1900910	BP	3/3930	8/62953	0.0107314	0.0979634	positive regulation of olefin metabolic process
30	GO:0009873	BP	30/3930	297/62953	0.01082	0.0985795	ethylene-activated signaling pathway
18	GO:0098754	BP	18/3930	154/62953	0.0108464	0.098724	detoxification
42	GO:0009408	BP	42/3930	454/62953	0.0110619	0.0990776	response to heat
7	GO:0010588	BP	7/3930	40/62953	0.0111061	0.0990776	cotyledon vascular tissue pattern formation
7	GO:0006020	BP	7/3930	40/62953	0.0111061	0.0990776	inositol metabolic process
2	GO:0007263	BP	2/3930	3/62953	0.0112026	0.0990776	nitric oxide mediated signal transduction
2	GO:1903647	BP	2/3930	3/62953	0.0112026	0.0990776	negative regulation of chlorophyll catabolic process
2	GO:1901405	BP	2/3930	3/62953	0.0112026	0.0990776	negative regulation of tetrapyrrole catabolic process
2	GO:1901402	BP	2/3930	3/62953	0.0112026	0.0990776	negative regulation of tetrapyrrole metabolic process
2	GO:1901140	BP	2/3930	3/62953	0.0112026	0.0990776	p-coumaryl alcohol transport
2	GO:0030644	BP	2/3930	3/62953	0.0112026	0.0990776	cellular chloride ion homeostasis
2	GO:0051195	BP	2/3930	3/62953	0.0112026	0.0990776	negative regulation of cofactor metabolic process
2	GO:0010055	BP	2/3930	3/62953	0.0112026	0.0990776	atrichoblast differentiation
2	GO:0010034	BP	2/3930	3/62953	0.0112026	0.0990776	response to acetate
2	GO:0000024	BP	2/3930	3/62953	0.0112026	0.0990776	maltose biosynthetic process
2	GO:0055064	BP	2/3930	3/62953	0.0112026	0.0990776	chloride ion homeostasis
2	GO:0034214	BP	2/3930	3/62953	0.0112026	0.0990776	protein hexamerization
2	GO:1902039	BP	2/3930	3/62953	0.0112026	0.0990776	negative regulation of seed dormancy process
2	GO:0071311	BP	2/3930	3/62953	0.0112026	0.0990776	cellular response to acetate
16	GO:0048528	BP	16/3930	134/62953	0.0113116	0.0998532	post-embryonic root development
9	GO:1901072	BP	9/3930	60/62953	0.0117203	0.102783	glucosamine-containing compound catabolic process
9	GO:0006030	BP	9/3930	60/62953	0.0117203	0.102783	chitin metabolic process
9	GO:0006032	BP	9/3930	60/62953	0.0117203	0.102783	chitin catabolic process
9	GO:0046348	BP	9/3930	60/62953	0.0117203	0.102783	amino sugar catabolic process
9	GO:0006026	BP	9/3930	60/62953	0.0117203	0.102783	aminoglycan catabolic process
4	GO:0006529	BP	4/3930	15/62953	0.0118666	0.103774	asparagine biosynthetic process
48	GO:0048584	BP	48/3930	536/62953	0.0119054	0.104017	positive regulation of response to stimulus
5	GO:0010359	BP	5/3930	23/62953	0.0123504	0.107604	regulation of anion channel activity
15	GO:0009812	BP	15/3930	122/62953	0.0126532	0.110139	flavonoid metabolic process
7	GO:1900376	BP	7/3930	41/62953	0.012688	0.110237	regulation of secondary metabolite biosynthetic process
83	GO:0045935	BP	83/3930	1017/62953	0.0129512	0.112315	positive regulation of nucleobase-containing compound metabolic process
12	GO:0032350	BP	12/3930	90/62953	0.0131226	0.113689	regulation of hormone metabolic process
7	GO:0046164	BP	7/3930	42/62953	0.0144254	0.123086	alcohol catabolic process
5	GO:0055069	BP	5/3930	24/62953	0.0148147	0.125363	zinc ion homeostasis
4	GO:0006552	BP	4/3930	16/62953	0.0150526	0.126103	leucine catabolic process
4	GO:0097577	BP	4/3930	16/62953	0.0150526	0.126103	sequestering of iron ion
4	GO:0010344	BP	4/3930	16/62953	0.0150526	0.126103	seed oilbody biogenesis
4	GO:0010222	BP	4/3930	16/62953	0.0150526	0.126103	stem vascular tissue pattern formation
4	GO:0006949	BP	4/3930	16/62953	0.0150526	0.126103	syncytium formation
3	GO:0033388	BP	3/3930	9/62953	0.0153565	0.127508	putrescine biosynthetic process from arginine
3	GO:0110127	BP	3/3930	9/62953	0.0153565	0.127508	phloem unloading
3	GO:0110128	BP	3/3930	9/62953	0.0153565	0.127508	phloem sucrose unloading
3	GO:0071218	BP	3/3930	9/62953	0.0153565	0.127508	cellular response to misfolded protein
3	GO:0061635	BP	3/3930	9/62953	0.0153565	0.127508	regulation of protein complex stability
21	GO:0010119	BP	21/3930	192/62953	0.0153819	0.127606	regulation of stomatal movement
12	GO:0009789	BP	12/3930	93/62953	0.015449	0.127823	positive regulation of abscisic acid-activated signaling pathway
12	GO:1905959	BP	12/3930	93/62953	0.015449	0.127823	positive regulation of cellular response to alcohol
12	GO:1901421	BP	12/3930	93/62953	0.015449	0.127823	positive regulation of response to alcohol
9	GO:0042631	BP	9/3930	63/62953	0.0158911	0.130787	cellular response to water deprivation
9	GO:0044070	BP	9/3930	63/62953	0.0158911	0.130787	regulation of anion transport
55	GO:0009890	BP	55/3930	635/62953	0.0163891	0.134414	negative regulation of biosynthetic process
106	GO:0071554	BP	106/3930	1347/62953	0.0166098	0.135985	cell wall organization or biogenesis
200	GO:0019752	BP	200/3930	2721/62953	0.0167776	0.13724	carboxylic acid metabolic process
12	GO:0036293	BP	12/3930	95/62953	0.0173702	0.141787	response to decreased oxygen levels
12	GO:0006855	BP	12/3930	95/62953	0.0173702	0.141787	drug transmembrane transport
6	GO:0052646	BP	6/3930	34/62953	0.0175162	0.14241	alditol phosphate metabolic process
6	GO:0006072	BP	6/3930	34/62953	0.0175162	0.14241	glycerol-3-phosphate metabolic process
6	GO:0010030	BP	6/3930	34/62953	0.0175162	0.14241	positive regulation of seed germination
4	GO:1901404	BP	4/3930	17/62953	0.0187293	0.150833	regulation of tetrapyrrole catabolic process
4	GO:0045493	BP	4/3930	17/62953	0.0187293	0.150833	xylan catabolic process
4	GO:0010271	BP	4/3930	17/62953	0.0187293	0.150833	regulation of chlorophyll catabolic process
4	GO:0019336	BP	4/3930	17/62953	0.0187293	0.150833	phenol-containing compound catabolic process
41	GO:0031399	BP	41/3930	454/62953	0.0189052	0.151858	regulation of protein modification process
12	GO:0070482	BP	12/3930	97/62953	0.0196045	0.156803	response to oxygen levels
110	GO:0009314	BP	110/3930	1420/62953	0.0197823	0.157955	response to radiation
6	GO:0006826	BP	6/3930	35/62953	0.0200531	0.159573	iron ion transport
72	GO:1901605	BP	72/3930	878/62953	0.0201353	0.160091	alpha-amino acid metabolic process
18	GO:0006694	BP	18/3930	161/62953	0.0203878	0.161824	steroid biosynthetic process
36	GO:0055080	BP	36/3930	391/62953	0.0204532	0.162206	cation homeostasis
11	GO:0071489	BP	11/3930	85/62953	0.0207384	0.162411	cellular response to red or far red light
3	GO:1902475	BP	3/3930	10/62953	0.0209321	0.162411	L-alpha-amino acid transmembrane transport
3	GO:0010466	BP	3/3930	10/62953	0.0209321	0.162411	negative regulation of peptidase activity
3	GO:0010951	BP	3/3930	10/62953	0.0209321	0.162411	negative regulation of endopeptidase activity
3	GO:0052547	BP	3/3930	10/62953	0.0209321	0.162411	regulation of peptidase activity
3	GO:0052548	BP	3/3930	10/62953	0.0209321	0.162411	regulation of endopeptidase activity
3	GO:0046482	BP	3/3930	10/62953	0.0209321	0.162411	para-aminobenzoic acid metabolic process
9	GO:1901071	BP	9/3930	66/62953	0.0210575	0.162411	glucosamine-containing compound metabolic process
2	GO:0015791	BP	2/3930	4/62953	0.0214782	0.162411	polyol transport
2	GO:0010541	BP	2/3930	4/62953	0.0214782	0.162411	acropetal auxin transport
2	GO:0015798	BP	2/3930	4/62953	0.0214782	0.162411	myo-inositol transport
2	GO:0071454	BP	2/3930	4/62953	0.0214782	0.162411	cellular response to anoxia
2	GO:0019265	BP	2/3930	4/62953	0.0214782	0.162411	glycine biosynthetic process, by transamination of glyoxylate
2	GO:0009080	BP	2/3930	4/62953	0.0214782	0.162411	pyruvate family amino acid catabolic process
2	GO:0010110	BP	2/3930	4/62953	0.0214782	0.162411	regulation of photosynthesis, dark reaction
2	GO:0080152	BP	2/3930	4/62953	0.0214782	0.162411	regulation of reductive pentose-phosphate cycle
2	GO:0080153	BP	2/3930	4/62953	0.0214782	0.162411	negative regulation of reductive pentose-phosphate cycle
2	GO:0071836	BP	2/3930	4/62953	0.0214782	0.162411	nectar secretion
2	GO:0042853	BP	2/3930	4/62953	0.0214782	0.162411	L-alanine catabolic process
2	GO:0042851	BP	2/3930	4/62953	0.0214782	0.162411	L-alanine metabolic process
2	GO:0006522	BP	2/3930	4/62953	0.0214782	0.162411	alanine metabolic process
2	GO:0006524	BP	2/3930	4/62953	0.0214782	0.162411	alanine catabolic process
2	GO:0009078	BP	2/3930	4/62953	0.0214782	0.162411	pyruvate family amino acid metabolic process
2	GO:0015961	BP	2/3930	4/62953	0.0214782	0.162411	diadenosine polyphosphate catabolic process
2	GO:0015967	BP	2/3930	4/62953	0.0214782	0.162411	diadenosine tetraphosphate catabolic process
16	GO:0090696	BP	16/3930	142/62953	0.0218392	0.163636	post-embryonic plant organ development
8	GO:0009694	BP	8/3930	56/62953	0.0223241	0.166207	jasmonic acid metabolic process
8	GO:0022611	BP	8/3930	56/62953	0.0223241	0.166207	dormancy process
14	GO:0046165	BP	14/3930	121/62953	0.0226136	0.167997	alcohol biosynthetic process
59	GO:0048580	BP	59/3930	703/62953	0.0226184	0.167997	regulation of post-embryonic development
6	GO:0042326	BP	6/3930	36/62953	0.0228282	0.168619	negative regulation of phosphorylation
6	GO:0051055	BP	6/3930	36/62953	0.0228282	0.168619	negative regulation of lipid biosynthetic process
4	GO:0010226	BP	4/3930	18/62953	0.0229154	0.168863	response to lithium ion
13	GO:0009749	BP	13/3930	105/62953	0.0229842	0.169237	response to glucose
7	GO:0044703	BP	7/3930	46/62953	0.0230782	0.169796	multi-organism reproductive process
13	GO:0046351	BP	13/3930	107/62953	0.0241896	0.176311	disaccharide biosynthetic process
25	GO:0007568	BP	25/3930	253/62953	0.0254794	0.184706	aging
6	GO:0042548	BP	6/3930	37/62953	0.0258499	0.187102	regulation of photosynthesis, light reaction
6	GO:0008300	BP	6/3930	37/62953	0.0258499	0.187102	isoprenoid catabolic process
23	GO:0016114	BP	23/3930	227/62953	0.026279	0.189768	terpenoid biosynthetic process
10	GO:0005992	BP	10/3930	76/62953	0.026986	0.194203	trehalose biosynthetic process
3	GO:0080148	BP	3/3930	11/62953	0.0274667	0.195717	negative regulation of response to water deprivation
3	GO:0010272	BP	3/3930	11/62953	0.0274667	0.195717	response to silver ion
4	GO:0070813	BP	4/3930	19/62953	0.0276253	0.195717	hydrogen sulfide metabolic process
4	GO:0042372	BP	4/3930	19/62953	0.0276253	0.195717	phylloquinone biosynthetic process
4	GO:0042374	BP	4/3930	19/62953	0.0276253	0.195717	phylloquinone metabolic process
4	GO:0051554	BP	4/3930	19/62953	0.0276253	0.195717	flavonol metabolic process
4	GO:0051555	BP	4/3930	19/62953	0.0276253	0.195717	flavonol biosynthetic process
4	GO:0051553	BP	4/3930	19/62953	0.0276253	0.195717	flavone biosynthetic process
4	GO:0046352	BP	4/3930	19/62953	0.0276253	0.195717	disaccharide catabolic process
21	GO:0010150	BP	21/3930	204/62953	0.0278235	0.196973	leaf senescence
33	GO:0006720	BP	33/3930	360/62953	0.0280967	0.198457	isoprenoid metabolic process
10	GO:0009765	BP	10/3930	77/62953	0.0282227	0.199046	photosynthesis, light harvesting
10	GO:0010017	BP	10/3930	77/62953	0.0282227	0.199046	red or far-red light signaling pathway
6	GO:0045833	BP	6/3930	38/62953	0.0291259	0.204953	negative regulation of lipid metabolic process
6	GO:0048574	BP	6/3930	38/62953	0.0291259	0.204953	long-day photoperiodism, flowering
152	GO:0048519	BP	152/3930	2054/62953	0.029301	0.206031	negative regulation of biological process
10	GO:0005985	BP	10/3930	78/62953	0.0295934	0.2077	sucrose metabolic process
8	GO:0071941	BP	8/3930	59/62953	0.0296049	0.2077	nitrogen cycle metabolic process
8	GO:0010208	BP	8/3930	59/62953	0.0296049	0.2077	pollen wall assembly
19	GO:0055076	BP	19/3930	182/62953	0.0296442	0.20782	transition metal ion homeostasis
56	GO:0065009	BP	56/3930	673/62953	0.0301605	0.211124	regulation of molecular function
39	GO:1901701	BP	39/3930	444/62953	0.0302091	0.211306	cellular response to oxygen-containing compound
53	GO:0031327	BP	53/3930	629/62953	0.0306912	0.214358	negative regulation of cellular biosynthetic process
642	GO:0050794	BP	642/3930	9527/62953	0.030728	0.214455	regulation of cellular process
15	GO:0097164	BP	15/3930	136/62953	0.0308429	0.214676	ammonium ion metabolic process
109	GO:0055085	BP	109/3930	1428/62953	0.0308514	0.214676	transmembrane transport
7	GO:0010162	BP	7/3930	49/62953	0.0315421	0.218024	seed dormancy process
15	GO:0044092	BP	15/3930	137/62953	0.0318353	0.219727	negative regulation of molecular function
61	GO:0070887	BP	61/3930	741/62953	0.0319622	0.22044	cellular response to chemical stimulus
31	GO:0009642	BP	31/3930	339/62953	0.0320239	0.220704	response to light intensity
77	GO:2000026	BP	77/3930	973/62953	0.0325623	0.223562	regulation of multicellular organismal development
6	GO:0009827	BP	6/3930	39/62953	0.0326629	0.22379	plant-type cell wall modification
4	GO:0015807	BP	4/3930	20/62953	0.0328694	0.223894	L-amino acid transport
817	GO:0065007	BP	817/3930	12267/62953	0.0339102	0.226758	biological regulation
2	GO:0033304	BP	2/3930	5/62953	0.034324	0.226758	chlorophyll a metabolic process
2	GO:1902457	BP	2/3930	5/62953	0.034324	0.226758	negative regulation of stomatal opening
2	GO:0072722	BP	2/3930	5/62953	0.034324	0.226758	response to amitrole
2	GO:0090311	BP	2/3930	5/62953	0.034324	0.226758	regulation of protein deacetylation
2	GO:0033310	BP	2/3930	5/62953	0.034324	0.226758	chlorophyll a catabolic process
2	GO:0031063	BP	2/3930	5/62953	0.034324	0.226758	regulation of histone deacetylation
2	GO:0070981	BP	2/3930	5/62953	0.034324	0.226758	L-asparagine biosynthetic process
2	GO:0070982	BP	2/3930	5/62953	0.034324	0.226758	L-asparagine metabolic process
7	GO:0046463	BP	7/3930	50/62953	0.0347702	0.229105	acylglycerol biosynthetic process
7	GO:0046460	BP	7/3930	50/62953	0.0347702	0.229105	neutral lipid biosynthetic process
3	GO:0009807	BP	3/3930	12/62953	0.0349552	0.229105	lignan biosynthetic process
3	GO:0045723	BP	3/3930	12/62953	0.0349552	0.229105	positive regulation of fatty acid biosynthetic process
3	GO:0009806	BP	3/3930	12/62953	0.0349552	0.229105	lignan metabolic process
3	GO:0043271	BP	3/3930	12/62953	0.0349552	0.229105	negative regulation of ion transport
3	GO:0045861	BP	3/3930	12/62953	0.0349552	0.229105	negative regulation of proteolysis
3	GO:0006836	BP	3/3930	12/62953	0.0349552	0.229105	neurotransmitter transport
3	GO:0034059	BP	3/3930	12/62953	0.0349552	0.229105	response to anoxia
22	GO:0009636	BP	22/3930	222/62953	0.0352593	0.229651	response to toxic substance
27	GO:0042446	BP	27/3930	286/62953	0.0358703	0.232983	hormone biosynthetic process
12	GO:0043086	BP	12/3930	102/62953	0.0360955	0.234283	negative regulation of catalytic activity
9	GO:0009817	BP	9/3930	67/62953	0.0363041	0.234986	defense response to fungus, incompatible interaction
9	GO:0051260	BP	9/3930	67/62953	0.0363041	0.234986	protein homooligomerization
9	GO:0071462	BP	9/3930	67/62953	0.0363041	0.234986	cellular response to water stimulus
5	GO:1902456	BP	5/3930	30/62953	0.0365078	0.235815	regulation of stomatal opening
5	GO:1902882	BP	5/3930	30/62953	0.0365078	0.235815	regulation of response to oxidative stress
9	GO:0006022	BP	9/3930	68/62953	0.0375643	0.24164	aminoglycan metabolic process
425	GO:0019222	BP	425/3930	6198/62953	0.0380603	0.244327	regulation of metabolic process
7	GO:0048868	BP	7/3930	51/62953	0.0382098	0.245094	pollen tube development
4	GO:0071331	BP	4/3930	21/62953	0.038654	0.246449	cellular response to hexose stimulus
4	GO:0071333	BP	4/3930	21/62953	0.038654	0.246449	cellular response to glucose stimulus
4	GO:0051238	BP	4/3930	21/62953	0.038654	0.246449	sequestering of metal ion
4	GO:0071326	BP	4/3930	21/62953	0.038654	0.246449	cellular response to monosaccharide stimulus
4	GO:0015696	BP	4/3930	21/62953	0.038654	0.246449	ammonium transport
20	GO:0051240	BP	20/3930	202/62953	0.0399789	0.254723	positive regulation of multicellular organismal process
9	GO:0010109	BP	9/3930	70/62953	0.0406338	0.258193	regulation of photosynthesis
9	GO:0046885	BP	9/3930	70/62953	0.0406338	0.258193	regulation of hormone biosynthetic process
9	GO:1900055	BP	9/3930	70/62953	0.0406338	0.258193	regulation of leaf senescence
83	GO:0010628	BP	83/3930	1066/62953	0.0407376	0.258677	positive regulation of gene expression
18	GO:0006576	BP	18/3930	177/62953	0.0410729	0.260277	cellular biogenic amine metabolic process
18	GO:0044106	BP	18/3930	177/62953	0.0410729	0.260277	cellular amine metabolic process
5	GO:0001933	BP	5/3930	31/62953	0.0413668	0.261431	negative regulation of protein phosphorylation
5	GO:0061408	BP	5/3930	31/62953	0.0413668	0.261431	positive regulation of transcription from RNA polymerase II promoter in response to heat stress
5	GO:0036003	BP	5/3930	31/62953	0.0413668	0.261431	positive regulation of transcription from RNA polymerase II promoter in response to stress
20	GO:0008219	BP	20/3930	205/62953	0.0426827	0.269566	cell death
10	GO:0001666	BP	10/3930	85/62953	0.0430633	0.271786	response to hypoxia
16	GO:0021700	BP	16/3930	154/62953	0.0432756	0.272801	developmental maturation
153	GO:0006952	BP	153/3930	2095/62953	0.0432823	0.272801	defense response
3	GO:0090355	BP	3/3930	13/62953	0.0433807	0.272931	positive regulation of auxin metabolic process
14	GO:0051259	BP	14/3930	130/62953	0.0433904	0.272931	protein complex oligomerization
47	GO:2000113	BP	47/3930	564/62953	0.0440128	0.276475	negative regulation of cellular macromolecule biosynthetic process
6	GO:2000031	BP	6/3930	42/62953	0.0448965	0.280119	regulation of salicylic acid mediated signaling pathway
4	GO:0010929	BP	4/3930	22/62953	0.0449817	0.280119	positive regulation of auxin mediated signaling pathway
4	GO:0015772	BP	4/3930	22/62953	0.0449817	0.280119	oligosaccharide transport
4	GO:0015770	BP	4/3930	22/62953	0.0449817	0.280119	sucrose transport
4	GO:0009061	BP	4/3930	22/62953	0.0449817	0.280119	anaerobic respiration
4	GO:0009963	BP	4/3930	22/62953	0.0449817	0.280119	positive regulation of flavonoid biosynthetic process
4	GO:0015766	BP	4/3930	22/62953	0.0449817	0.280119	disaccharide transport
7	GO:0042126	BP	7/3930	53/62953	0.0457389	0.284079	nitrate metabolic process
7	GO:0042128	BP	7/3930	53/62953	0.0457389	0.284079	nitrate assimilation
5	GO:0032412	BP	5/3930	32/62953	0.0465976	0.288265	regulation of ion transmembrane transporter activity
5	GO:0022898	BP	5/3930	32/62953	0.0465976	0.288265	regulation of transmembrane transporter activity
5	GO:0032409	BP	5/3930	32/62953	0.0465976	0.288265	regulation of transporter activity
16	GO:0009644	BP	16/3930	157/62953	0.0469531	0.290272	response to high light intensity
32	GO:0071310	BP	32/3930	361/62953	0.0484304	0.293081	cellular response to organic substance
11	GO:0006857	BP	11/3930	94/62953	0.0492994	0.293081	oligopeptide transport
2	GO:0015714	BP	2/3930	6/62953	0.0493793	0.293081	phosphoenolpyruvate transport
2	GO:0006884	BP	2/3930	6/62953	0.0493793	0.293081	cell volume homeostasis
2	GO:0048480	BP	2/3930	6/62953	0.0493793	0.293081	stigma development
2	GO:0015959	BP	2/3930	6/62953	0.0493793	0.293081	diadenosine polyphosphate metabolic process
2	GO:2000692	BP	2/3930	6/62953	0.0493793	0.293081	negative regulation of seed maturation
2	GO:0052837	BP	2/3930	6/62953	0.0493793	0.293081	thiazole biosynthetic process
2	GO:0052838	BP	2/3930	6/62953	0.0493793	0.293081	thiazole metabolic process
2	GO:1903352	BP	2/3930	6/62953	0.0493793	0.293081	L-ornithine transmembrane transport
2	GO:0006659	BP	2/3930	6/62953	0.0493793	0.293081	phosphatidylserine biosynthetic process
2	GO:0006658	BP	2/3930	6/62953	0.0493793	0.293081	phosphatidylserine metabolic process
2	GO:0018131	BP	2/3930	6/62953	0.0493793	0.293081	oxazole or thiazole biosynthetic process
2	GO:0015822	BP	2/3930	6/62953	0.0493793	0.293081	ornithine transport
2	GO:0010412	BP	2/3930	6/62953	0.0493793	0.293081	mannan metabolic process
2	GO:0015965	BP	2/3930	6/62953	0.0493793	0.293081	diadenosine tetraphosphate metabolic process
2	GO:0046484	BP	2/3930	6/62953	0.0493793	0.293081	oxazole or thiazole metabolic process
2	GO:1990575	BP	2/3930	6/62953	0.0493793	0.293081	mitochondrial L-ornithine transmembrane transport
14	GO:0009626	BP	14/3930	134/62953	0.0494415	0.293081	plant-type hypersensitive response
14	GO:0034050	BP	14/3930	134/62953	0.0494415	0.293081	host programmed cell death induced by symbiont
6	GO:0009785	BP	6/3930	43/62953	0.0495295	0.293232	blue light signaling pathway
6	GO:0030522	BP	6/3930	43/62953	0.0495295	0.293232	intracellular receptor signaling pathway
21	GO:0090693	BP	21/3930	220/62953	0.0496907	0.294	plant organ senescence
213	GO:0005576	CC	213/3930	2206/62953	5.13322e-10	5.16965e-08	extracellular region
1547	GO:0031224	CC	1547/3930	21821/62953	1.20489e-09	9.10081e-08	intrinsic component of membrane
1525	GO:0016021	CC	1525/3930	21663/62953	4.06215e-09	2.94931e-07	integral component of membrane
1578	GO:0044425	CC	1578/3930	22984/62953	1.16796e-06	4.6949e-05	membrane part
95	GO:0048046	CC	95/3930	988/62953	3.60257e-05	0.000972381	apoplast
51	GO:0031226	CC	51/3930	454/62953	5.46431e-05	0.00137948	intrinsic component of plasma membrane
50	GO:0031225	CC	50/3930	446/62953	7.07258e-05	0.00170287	anchored component of membrane
30	GO:0046658	CC	30/3930	237/62953	0.000225047	0.00450383	anchored component of plasma membrane
9	GO:0016602	CC	9/3930	38/62953	0.000443472	0.00791153	CCAAT-binding factor complex
116	GO:0005618	CC	116/3930	1402/62953	0.00210938	0.028926	cell wall
116	GO:0030312	CC	116/3930	1402/62953	0.00210938	0.028926	external encapsulating structure
396	GO:0005886	CC	396/3930	5503/62953	0.00265281	0.0346048	plasma membrane
2	GO:1990457	CC	2/3930	2/62953	0.00389627	0.0444488	pexophagosome
5	GO:0009331	CC	5/3930	20/62953	0.00664889	0.0681329	glycerol-3-phosphate dehydrogenase complex
59	GO:0044459	CC	59/3930	675/62953	0.0101965	0.0945474	plasma membrane part
2	GO:0005775	CC	2/3930	3/62953	0.0112026	0.0990776	vacuolar lumen
15	GO:0019005	CC	15/3930	123/62953	0.013146	0.113689	SCF ubiquitin ligase complex
725	GO:0005634	CC	725/3930	10720/62953	0.0159073	0.130806	nucleus
26	GO:0009705	CC	26/3930	261/62953	0.0198926	0.158431	plant-type vacuole membrane
2	GO:0033106	CC	2/3930	4/62953	0.0214782	0.162411	cis-Golgi network membrane
2	GO:0031464	CC	2/3930	4/62953	0.0214782	0.162411	Cul4A-RING E3 ubiquitin ligase complex
5	GO:0005795	CC	5/3930	27/62953	0.0241121	0.176051	Golgi stack
21	GO:0005887	CC	21/3930	212/62953	0.0326507	0.22379	integral component of plasma membrane
42	GO:0009505	CC	42/3930	487/62953	0.037775	0.242662	plant-type cell wall
18	GO:0019898	CC	18/3930	173/62953	0.0382321	0.245094	extrinsic component of membrane
6	GO:0031012	CC	6/3930	41/62953	0.0405435	0.258144	extracellular matrix
2	GO:0031352	CC	2/3930	6/62953	0.0493793	0.293081	intrinsic component of plastid inner membrane
2	GO:0031353	CC	2/3930	6/62953	0.0493793	0.293081	integral component of plastid inner membrane
2	GO:0031356	CC	2/3930	6/62953	0.0493793	0.293081	intrinsic component of chloroplast inner membrane
2	GO:0031357	CC	2/3930	6/62953	0.0493793	0.293081	integral component of chloroplast inner membrane
20	GO:0010427	MF	20/3930	53/62953	2.09764e-11	3.66065e-08	abscisic acid binding
32	GO:0033293	MF	32/3930	118/62953	2.73591e-11	3.66065e-08	monocarboxylic acid binding
22	GO:0004864	MF	22/3930	60/62953	3.55315e-11	3.69765e-08	protein phosphatase inhibitor activity
22	GO:0019212	MF	22/3930	60/62953	3.55315e-11	3.69765e-08	phosphatase inhibitor activity
20	GO:0019840	MF	20/3930	61/62953	3.97913e-10	4.58048e-08	isoprenoid binding
320	GO:0003700	MF	320/3930	3285/62953	4.2697e-10	4.59655e-08	DNA-binding transcription factor activity
330	GO:0140110	MF	330/3930	3557/62953	4.72541e-10	4.86354e-08	transcription regulator activity
70	GO:0004857	MF	70/3930	530/62953	3.90342e-09	2.8562e-07	enzyme inhibitor activity
104	GO:0016705	MF	104/3930	922/62953	8.62113e-09	5.76754e-07	oxidoreductase activity, acting on paired donors, with incorporation or reduction of molecular oxygen
124	GO:0004553	MF	124/3930	1175/62953	1.62887e-08	1.02389e-06	hydrolase activity, hydrolyzing O-glycosyl compounds
387	GO:0016491	MF	387/3930	4706/62953	1.94192e-08	1.19658e-06	oxidoreductase activity
32	GO:0016620	MF	32/3930	171/62953	2.32183e-08	1.38511e-06	oxidoreductase activity, acting on the aldehyde or oxo group of donors, NAD or NADP as acceptor
85	GO:0004497	MF	85/3930	722/62953	2.57892e-08	1.51913e-06	monooxygenase activity
20	GO:0043178	MF	20/3930	76/62953	2.80437e-08	1.63542e-06	alcohol binding
197	GO:0043565	MF	197/3930	2118/62953	2.81126e-08	1.63542e-06	sequence-specific DNA binding
40	GO:0043177	MF	40/3930	247/62953	3.19949e-08	1.78882e-06	organic acid binding
40	GO:0031406	MF	40/3930	247/62953	3.19949e-08	1.78882e-06	carboxylic acid binding
21	GO:0042562	MF	21/3930	87/62953	6.55304e-08	3.46756e-06	hormone binding
36	GO:0016903	MF	36/3930	217/62953	8.15698e-08	4.26806e-06	oxidoreductase activity, acting on the aldehyde or oxo group of donors
14	GO:0102337	MF	14/3930	43/62953	1.86027e-07	8.79963e-06	3-oxo-cerotoyl-CoA synthase activity
14	GO:0102336	MF	14/3930	43/62953	1.86027e-07	8.79963e-06	3-oxo-arachidoyl-CoA synthase activity
14	GO:0102338	MF	14/3930	43/62953	1.86027e-07	8.79963e-06	3-oxo-lignoceronyl-CoA synthase activity
14	GO:0102756	MF	14/3930	43/62953	1.86027e-07	8.79963e-06	very-long-chain 3-ketoacyl-CoA synthase activity
127	GO:0016798	MF	127/3930	1272/62953	2.17814e-07	1.02002e-05	hydrolase activity, acting on glycosyl bonds
23	GO:0004364	MF	23/3930	109/62953	2.24003e-07	1.04379e-05	glutathione transferase activity
58	GO:0046527	MF	58/3930	455/62953	2.73085e-07	1.25996e-05	glucosyltransferase activity
47	GO:0004722	MF	47/3930	338/62953	3.45161e-07	1.55422e-05	protein serine/threonine phosphatase activity
26	GO:0016701	MF	26/3930	138/62953	4.01524e-07	1.7739e-05	oxidoreductase activity, acting on single donors with incorporation of molecular oxygen
119	GO:0016758	MF	119/3930	1184/62953	4.03911e-07	1.77607e-05	transferase activity, transferring hexosyl groups
94	GO:0005506	MF	94/3930	893/62953	8.89134e-07	3.75119e-05	iron ion binding
1854	GO:0003824	MF	1854/3930	27339/62953	1.10904e-06	4.49666e-05	catalytic activity
9	GO:0009922	MF	9/3930	20/62953	1.27374e-06	5.055e-05	fatty acid elongase activity
163	GO:0016757	MF	163/3930	1789/62953	1.41586e-06	5.50249e-05	transferase activity, transferring glycosyl groups
6	GO:0010295	MF	6/3930	8/62953	1.47976e-06	5.6801e-05	(+)-abscisic acid 8'-hydroxylase activity
21	GO:0016762	MF	21/3930	104/62953	1.58086e-06	6.04338e-05	xyloglucan:xyloglucosyl transferase activity
10	GO:0102965	MF	10/3930	26/62953	1.86605e-06	7.04043e-05	alcohol-forming fatty acyl-CoA reductase activity
10	GO:0080019	MF	10/3930	26/62953	1.86605e-06	7.04043e-05	fatty-acyl-CoA reductase (alcohol-forming) activity
18	GO:0080044	MF	18/3930	82/62953	2.46133e-06	9.00501e-05	quercetin 7-O-glucosyltransferase activity
110	GO:0046906	MF	110/3930	1124/62953	3.68077e-06	0.000129116	tetrapyrrole binding
37	GO:0004190	MF	37/3930	262/62953	3.96788e-06	0.000137641	aspartic-type endopeptidase activity
37	GO:0070001	MF	37/3930	262/62953	3.96788e-06	0.000137641	aspartic-type peptidase activity
99	GO:0020037	MF	99/3930	1004/62953	9.25971e-06	0.000304303	heme binding
6	GO:0004512	MF	6/3930	10/62953	9.94716e-06	0.000325752	inositol-3-phosphate synthase activity
77	GO:0008289	MF	77/3930	735/62953	1.05296e-05	0.000343624	lipid binding
20	GO:0016702	MF	20/3930	108/62953	1.09754e-05	0.000354049	oxidoreductase activity, acting on single donors with incorporation of molecular oxygen, incorporation of two atoms of oxygen
51	GO:0015267	MF	51/3930	433/62953	1.43712e-05	0.00044867	channel activity
51	GO:0022803	MF	51/3930	433/62953	1.43712e-05	0.00044867	passive transmembrane transporter activity
34	GO:0016709	MF	34/3930	246/62953	1.4467e-05	0.000450158	oxidoreductase activity, acting on paired donors, with incorporation or reduction of molecular oxygen, NAD(P)H as one donor, and incorporation of one atom of oxygen
4	GO:0008863	MF	4/3930	4/62953	1.51664e-05	0.000464211	formate dehydrogenase (NAD+) activity
4	GO:0009540	MF	4/3930	4/62953	1.51664e-05	0.000464211	zeaxanthin epoxidase [overall] activity
22	GO:0019888	MF	22/3930	129/62953	1.60701e-05	0.000483963	protein phosphatase regulator activity
19	GO:0080043	MF	19/3930	102/62953	1.65321e-05	0.000494696	quercetin 3-O-glucosyltransferase activity
21	GO:0015295	MF	21/3930	122/62953	2.14534e-05	0.000618253	solute:proton symporter activity
22	GO:0019208	MF	22/3930	132/62953	2.32845e-05	0.000666918	phosphatase regulator activity
7	GO:0004350	MF	7/3930	16/62953	2.54409e-05	0.000722058	glutamate-5-semialdehyde dehydrogenase activity
7	GO:0004349	MF	7/3930	16/62953	2.54409e-05	0.000722058	glutamate 5-kinase activity
10	GO:0016872	MF	10/3930	34/62953	2.90422e-05	0.000802361	intramolecular lyase activity
490	GO:0003677	MF	490/3930	6574/62953	2.93221e-05	0.000805369	DNA binding
5	GO:0008792	MF	5/3930	8/62953	4.51463e-05	0.00116807	arginine decarboxylase activity
39	GO:0051213	MF	39/3930	313/62953	4.94493e-05	0.00126542	dioxygenase activity
13	GO:0016405	MF	13/3930	59/62953	5.74194e-05	0.0014265	CoA-ligase activity
48	GO:0042803	MF	48/3930	416/62953	5.85245e-05	0.00145011	protein homodimerization activity
44	GO:0022853	MF	44/3930	378/62953	6.89179e-05	0.00166792	active ion transmembrane transporter activity
21	GO:0015294	MF	21/3930	132/62953	7.12448e-05	0.00171097	solute:cation symporter activity
4	GO:0047209	MF	4/3930	5/62953	7.20484e-05	0.00172144	coniferyl-alcohol glucosyltransferase activity
78	GO:0015291	MF	78/3930	791/62953	8.00132e-05	0.00187937	secondary active transmembrane transporter activity
22	GO:0004724	MF	22/3930	144/62953	9.03088e-05	0.00210406	magnesium-dependent protein serine/threonine phosphatase activity
14	GO:0035673	MF	14/3930	71/62953	0.000109433	0.00249379	oligopeptide transmembrane transporter activity
265	GO:0022857	MF	265/3930	3396/62953	0.000170696	0.00366682	transmembrane transporter activity
26	GO:0015293	MF	26/3930	188/62953	0.000193534	0.00405513	symporter activity
7	GO:0008199	MF	7/3930	21/62953	0.000195952	0.00407079	ferric iron binding
79	GO:0044212	MF	79/3930	823/62953	0.000199286	0.00412034	transcription regulatory region DNA binding
79	GO:0001067	MF	79/3930	823/62953	0.000199286	0.00412034	regulatory region nucleic acid binding
4	GO:0050062	MF	4/3930	6/62953	0.000205384	0.00413684	long-chain-fatty-acyl-CoA reductase activity
4	GO:0061522	MF	4/3930	6/62953	0.000205384	0.00413684	1,4-dihydroxy-2-naphthoyl-CoA thioesterase activity
4	GO:0102158	MF	4/3930	6/62953	0.000205384	0.00413684	very-long-chain 3-hydroxyacyl-CoA dehydratase activity
4	GO:0102343	MF	4/3930	6/62953	0.000205384	0.00413684	3-hydroxy-arachidoyl-CoA dehydratase activity
4	GO:0102344	MF	4/3930	6/62953	0.000205384	0.00413684	3-hydroxy-behenoyl-CoA dehydratase activity
4	GO:0102345	MF	4/3930	6/62953	0.000205384	0.00413684	3-hydroxy-lignoceroyl-CoA dehydratase activity
12	GO:0005504	MF	12/3930	58/62953	0.000207235	0.00415624	fatty acid binding
12	GO:0008061	MF	12/3930	58/62953	0.000207235	0.00415624	chitin binding
33	GO:0016298	MF	33/3930	271/62953	0.000228376	0.00455971	lipase activity
3	GO:0003868	MF	3/3930	3/62953	0.000243118	0.00476369	4-hydroxyphenylpyruvate dioxygenase activity
12	GO:0016844	MF	12/3930	60/62953	0.000289573	0.00553499	strictosidine synthase activity
11	GO:0015333	MF	11/3930	52/62953	0.000307534	0.0058307	peptide:proton symporter activity
105	GO:0016829	MF	105/3930	1184/62953	0.000332455	0.00622755	lyase activity
102	GO:0022804	MF	102/3930	1144/62953	0.000333126	0.00622766	active transmembrane transporter activity
7	GO:0004575	MF	7/3930	23/62953	0.000369899	0.00676655	sucrose alpha-glucosidase activity
276	GO:0005215	MF	276/3930	3594/62953	0.000378715	0.00690086	transporter activity
4	GO:0070704	MF	4/3930	7/62953	0.000455424	0.00809393	sterol desaturase activity
67	GO:0042802	MF	67/3930	691/62953	0.0004641	0.00823249	identical protein binding
13	GO:0016878	MF	13/3930	72/62953	0.000471096	0.00832507	acid-thiol ligase activity
5	GO:0016703	MF	5/3930	12/62953	0.000516587	0.00906058	oxidoreductase activity, acting on single donors with incorporation of molecular oxygen, incorporation of one atom of oxygen (internal monooxygenases or internal mixed function oxidases)
50	GO:0038023	MF	50/3930	492/62953	0.000714009	0.0122033	signaling receptor activity
19	GO:0015171	MF	19/3930	132/62953	0.000767786	0.0129569	amino acid transmembrane transporter activity
8	GO:0102229	MF	8/3930	33/62953	0.000776078	0.0130498	amylopectin maltohydrolase activity
8	GO:0016161	MF	8/3930	33/62953	0.000776078	0.0130498	beta-amylase activity
87	GO:0016747	MF	87/3930	969/62953	0.000783076	0.0130969	transferase activity, transferring acyl groups other than amino-acyl groups
6	GO:0016207	MF	6/3930	19/62953	0.000787885	0.0131072	4-coumarate-CoA ligase activity
6	GO:0080054	MF	6/3930	19/62953	0.000787885	0.0131072	low-affinity nitrate transmembrane transporter activity
7	GO:0004564	MF	7/3930	26/62953	0.000841241	0.0138056	beta-fructofuranosidase activity
45	GO:0050660	MF	45/3930	434/62953	0.000926871	0.0146904	flavin adenine dinucleotide binding
3	GO:0102406	MF	3/3930	4/62953	0.000926974	0.0146904	omega-hydroxypalmitate O-sinapoyl transferase activity
3	GO:0102419	MF	3/3930	4/62953	0.000926974	0.0146904	sn-2-glycerol-3-phosphate omega-OH-C22:0-CoA acyl transferase activity
3	GO:0050589	MF	3/3930	4/62953	0.000926974	0.0146904	leucocyanidin oxygenase activity
3	GO:0080002	MF	3/3930	4/62953	0.000926974	0.0146904	UDP-glucose:4-aminobenzoate acylglucosyltransferase activity
3	GO:0070524	MF	3/3930	4/62953	0.000926974	0.0146904	11-beta-hydroxysteroid dehydrogenase (NADP+) activity
8	GO:0015112	MF	8/3930	34/62953	0.000959797	0.0151593	nitrate transmembrane transporter activity
14	GO:0016837	MF	14/3930	87/62953	0.000964282	0.0151789	carbon-oxygen lyase activity, acting on polysaccharides
14	GO:0030570	MF	14/3930	87/62953	0.000964282	0.0151789	pectate lyase activity
52	GO:0008509	MF	52/3930	523/62953	0.00101017	0.0158215	anion transmembrane transporter activity
99	GO:0016746	MF	99/3930	1142/62953	0.0010434	0.0162426	transferase activity, transferring acyl groups
22	GO:0045330	MF	22/3930	169/62953	0.00111316	0.0170357	aspartyl esterase activity
13	GO:0016682	MF	13/3930	79/62953	0.00116777	0.0177266	oxidoreductase activity, acting on diphenols and related substances as donors, oxygen as acceptor
5	GO:0004367	MF	5/3930	14/62953	0.00117519	0.017753	glycerol-3-phosphate dehydrogenase [NAD+] activity
7	GO:0090599	MF	7/3930	28/62953	0.0013566	0.0202739	alpha-glucosidase activity
12	GO:0016843	MF	12/3930	71/62953	0.0014031	0.0208264	amine-lyase activity
8	GO:0015179	MF	8/3930	36/62953	0.00143098	0.0210402	L-amino acid transmembrane transporter activity
18	GO:0016840	MF	18/3930	130/62953	0.00146358	0.0214857	carbon-nitrogen lyase activity
4	GO:0015173	MF	4/3930	9/62953	0.0014812	0.0216765	aromatic amino acid transmembrane transporter activity
22	GO:0030599	MF	22/3930	175/62953	0.00156586	0.0228084	pectinesterase activity
5	GO:0016724	MF	5/3930	15/62953	0.00167253	0.0239159	oxidoreductase activity, oxidizing metal ions, oxygen as acceptor
5	GO:0004322	MF	5/3930	15/62953	0.00167253	0.0239159	ferroxidase activity
5	GO:0022821	MF	5/3930	15/62953	0.00167253	0.0239159	potassium ion antiporter activity
35	GO:0035251	MF	35/3930	327/62953	0.00183376	0.0259877	UDP-glucosyltransferase activity
205	GO:0016788	MF	205/3930	2662/62953	0.00211283	0.0289309	hydrolase activity, acting on ester bonds
52	GO:0004721	MF	52/3930	539/62953	0.00221447	0.030059	phosphoprotein phosphatase activity
9	GO:0043295	MF	9/3930	47/62953	0.00223214	0.0302113	glutathione binding
9	GO:1900750	MF	9/3930	47/62953	0.00223214	0.0302113	oligopeptide binding
10	GO:0005372	MF	10/3930	56/62953	0.00224499	0.030254	water transmembrane transporter activity
10	GO:0015250	MF	10/3930	56/62953	0.00224499	0.030254	water channel activity
20	GO:0004620	MF	20/3930	156/62953	0.00227067	0.0305561	phospholipase activity
4	GO:0010279	MF	4/3930	10/62953	0.00234687	0.0312671	indole-3-acetic acid amido synthetase activity
6	GO:0004467	MF	6/3930	23/62953	0.00236295	0.0314367	long-chain fatty acid-CoA ligase activity
8	GO:0016160	MF	8/3930	39/62953	0.00246259	0.0326232	amylase activity
7	GO:0015175	MF	7/3930	31/62953	0.00255605	0.0335293	neutral amino acid transmembrane transporter activity
25	GO:0046943	MF	25/3930	216/62953	0.00277952	0.0359218	carboxylic acid transmembrane transporter activity
25	GO:0005342	MF	25/3930	216/62953	0.00277952	0.0359218	organic acid transmembrane transporter activity
8	GO:0008970	MF	8/3930	40/62953	0.00291214	0.0373632	phospholipase A1 activity
5	GO:0047196	MF	5/3930	17/62953	0.0031034	0.039226	long-chain-alcohol O-fatty-acyltransferase activity
5	GO:0045548	MF	5/3930	17/62953	0.0031034	0.039226	phenylalanine ammonia-lyase activity
5	GO:0008381	MF	5/3930	17/62953	0.0031034	0.039226	mechanosensitive ion channel activity
4	GO:0008453	MF	4/3930	11/62953	0.00350639	0.042383	alanine-glyoxylate transaminase activity
11	GO:0016706	MF	11/3930	69/62953	0.00350703	0.042383	2-oxoglutarate-dependent dioxygenase activity
6	GO:0015645	MF	6/3930	25/62953	0.00372367	0.0444488	fatty acid ligase activity
93	GO:0042578	MF	93/3930	1105/62953	0.00382141	0.0444488	phosphoric ester hydrolase activity
2	GO:0005356	MF	2/3930	2/62953	0.00389627	0.0444488	glucose:proton symporter activity
2	GO:0005358	MF	2/3930	2/62953	0.00389627	0.0444488	high-affinity glucose:proton symporter activity
2	GO:0071771	MF	2/3930	2/62953	0.00389627	0.0444488	aldehyde decarbonylase activity
2	GO:0001786	MF	2/3930	2/62953	0.00389627	0.0444488	phosphatidylserine binding
2	GO:0047958	MF	2/3930	2/62953	0.00389627	0.0444488	glycine:2-oxoglutarate aminotransferase activity
2	GO:0045430	MF	2/3930	2/62953	0.00389627	0.0444488	chalcone isomerase activity
2	GO:0018580	MF	2/3930	2/62953	0.00389627	0.0444488	nitronate monooxygenase activity
2	GO:1990465	MF	2/3930	2/62953	0.00389627	0.0444488	aldehyde oxygenase (deformylating) activity
2	GO:1990404	MF	2/3930	2/62953	0.00389627	0.0444488	protein ADP-ribosylase activity
2	GO:0009924	MF	2/3930	2/62953	0.00389627	0.0444488	octadecanal decarbonylase activity
2	GO:0032441	MF	2/3930	2/62953	0.00389627	0.0444488	pheophorbide a oxygenase activity
2	GO:0052732	MF	2/3930	2/62953	0.00389627	0.0444488	phosphoethanolamine phosphatase activity
2	GO:0052731	MF	2/3930	2/62953	0.00389627	0.0444488	phosphocholine phosphatase activity
2	GO:0015226	MF	2/3930	2/62953	0.00389627	0.0444488	carnitine transmembrane transporter activity
2	GO:0005222	MF	2/3930	2/62953	0.00389627	0.0444488	intracellular cAMP-activated cation channel activity
2	GO:0009679	MF	2/3930	2/62953	0.00389627	0.0444488	hexose:proton symporter activity
11	GO:0072341	MF	11/3930	70/62953	0.00393061	0.0447044	modified amino acid binding
3	GO:0017084	MF	3/3930	6/62953	0.00421334	0.0468671	delta1-pyrroline-5-carboxylate synthetase activity
18	GO:0015926	MF	18/3930	141/62953	0.00424702	0.0471299	glucosidase activity
9	GO:0052716	MF	9/3930	53/62953	0.00518763	0.0551502	hydroquinone:oxygen oxidoreductase activity
8	GO:0015491	MF	8/3930	44/62953	0.00537892	0.056733	cation:cation antiporter activity
23	GO:0071949	MF	23/3930	204/62953	0.00552928	0.0580574	FAD binding
5	GO:0004781	MF	5/3930	20/62953	0.00664889	0.0681329	sulfate adenylyltransferase (ATP) activity
4	GO:0042879	MF	4/3930	13/62953	0.00687018	0.0696386	aldonate transmembrane transporter activity
3	GO:0000170	MF	3/3930	7/62953	0.00703177	0.0705968	sphingosine hydroxylase activity
9	GO:0004312	MF	9/3930	56/62953	0.00750202	0.0739621	fatty acid synthase activity
5	GO:0033926	MF	5/3930	21/62953	0.00828462	0.0802418	glycopeptide alpha-N-acetylgalactosaminidase activity
5	GO:0016722	MF	5/3930	21/62953	0.00828462	0.0802418	oxidoreductase activity, oxidizing metal ions
76	GO:0016791	MF	76/3930	902/62953	0.00832326	0.0805327	phosphatase activity
54	GO:0060089	MF	54/3930	607/62953	0.00885084	0.0851098	molecular transducer activity
7	GO:0051139	MF	7/3930	39/62953	0.00967219	0.0906389	metal ion:proton antiporter activity
5	GO:0004779	MF	5/3930	22/62953	0.0101792	0.0945474	sulfate adenylyltransferase activity
5	GO:0016151	MF	5/3930	22/62953	0.0101792	0.0945474	nickel cation binding
3	GO:0102966	MF	3/3930	8/62953	0.0107314	0.0979634	arachidoyl-CoA:1-dodecanol O-acyltransferase activity
3	GO:0000064	MF	3/3930	8/62953	0.0107314	0.0979634	L-ornithine transmembrane transporter activity
3	GO:0045486	MF	3/3930	8/62953	0.0107314	0.0979634	naringenin 3-dioxygenase activity
2	GO:0016034	MF	2/3930	3/62953	0.0112026	0.0990776	maleylacetoacetate isomerase activity
2	GO:0001158	MF	2/3930	3/62953	0.0112026	0.0990776	enhancer sequence-specific DNA binding
2	GO:0000249	MF	2/3930	3/62953	0.0112026	0.0990776	C-22 sterol desaturase activity
2	GO:0004411	MF	2/3930	3/62953	0.0112026	0.0990776	homogentisate 1,2-dioxygenase activity
2	GO:0050313	MF	2/3930	3/62953	0.0112026	0.0990776	sulfur dioxygenase activity
2	GO:0009905	MF	2/3930	3/62953	0.0112026	0.0990776	ent-copalyl diphosphate synthase activity
2	GO:0047681	MF	2/3930	3/62953	0.0112026	0.0990776	aryl-alcohol dehydrogenase (NADP+) activity
2	GO:0035326	MF	2/3930	3/62953	0.0112026	0.0990776	enhancer binding
2	GO:0052694	MF	2/3930	3/62953	0.0112026	0.0990776	jasmonoyl-isoleucine-12-hydroxylase activity
232	GO:0048037	MF	232/3930	3167/62953	0.0115108	0.101516	cofactor binding
9	GO:0004568	MF	9/3930	60/62953	0.0117203	0.102783	chitinase activity
4	GO:0004066	MF	4/3930	15/62953	0.0118666	0.103774	asparagine synthase (glutamine-hydrolyzing) activity
4	GO:0015174	MF	4/3930	15/62953	0.0118666	0.103774	basic amino acid transmembrane transporter activity
43	GO:0052689	MF	43/3930	468/62953	0.0122092	0.106572	carboxylic ester hydrolase activity
135	GO:0046983	MF	135/3930	1754/62953	0.0122903	0.10718	protein dimerization activity
7	GO:0005451	MF	7/3930	41/62953	0.012688	0.110237	monovalent cation:proton antiporter activity
15	GO:0015144	MF	15/3930	123/62953	0.013146	0.113689	carbohydrate transmembrane transporter activity
7	GO:0019202	MF	7/3930	42/62953	0.0144254	0.123086	amino acid kinase activity
4	GO:0004557	MF	4/3930	16/62953	0.0150526	0.126103	alpha-galactosidase activity
4	GO:0052692	MF	4/3930	16/62953	0.0150526	0.126103	raffinose alpha-galactosidase activity
6	GO:0046556	MF	6/3930	33/62953	0.0152085	0.127067	alpha-L-arabinofuranosidase activity
3	GO:0004485	MF	3/3930	9/62953	0.0153565	0.127508	methylcrotonoyl-CoA carboxylase activity
21	GO:0043621	MF	21/3930	198/62953	0.0173789	0.141787	protein self-association
6	GO:0004805	MF	6/3930	34/62953	0.0175162	0.14241	trehalose-phosphatase activity
8	GO:0005351	MF	8/3930	54/62953	0.0182358	0.147748	carbohydrate:proton symporter activity
8	GO:0005402	MF	8/3930	54/62953	0.0182358	0.147748	carbohydrate:cation symporter activity
4	GO:0015385	MF	4/3930	17/62953	0.0187293	0.150833	sodium:proton antiporter activity
4	GO:0097599	MF	4/3930	17/62953	0.0187293	0.150833	xylanase activity
4	GO:0102391	MF	4/3930	17/62953	0.0187293	0.150833	decanoate-CoA ligase activity
14	GO:0016679	MF	14/3930	118/62953	0.0198678	0.158431	oxidoreductase activity, acting on diphenols and related substances as donors
8	GO:0000978	MF	8/3930	55/62953	0.0202067	0.160522	RNA polymerase II proximal promoter sequence-specific DNA binding
7	GO:0004144	MF	7/3930	45/62953	0.0206456	0.162411	diacylglycerol O-acyltransferase activity
14	GO:0015298	MF	14/3930	119/62953	0.0207121	0.162411	solute:cation antiporter activity
3	GO:0003995	MF	3/3930	10/62953	0.0209321	0.162411	acyl-CoA dehydrogenase activity
3	GO:0050734	MF	3/3930	10/62953	0.0209321	0.162411	hydroxycinnamoyltransferase activity
3	GO:0015189	MF	3/3930	10/62953	0.0209321	0.162411	L-lysine transmembrane transporter activity
3	GO:0010277	MF	3/3930	10/62953	0.0209321	0.162411	chlorophyllide a oxygenase [overall] activity
2	GO:0004021	MF	2/3930	4/62953	0.0214782	0.162411	L-alanine:2-oxoglutarate aminotransferase activity
2	GO:0047215	MF	2/3930	4/62953	0.0214782	0.162411	indole-3-acetate beta-glucosyltransferase activity
2	GO:0004760	MF	2/3930	4/62953	0.0214782	0.162411	serine-pyruvate transaminase activity
2	GO:0010542	MF	2/3930	4/62953	0.0214782	0.162411	nitrate efflux transmembrane transporter activity
2	GO:0000248	MF	2/3930	4/62953	0.0214782	0.162411	C-5 sterol desaturase activity
2	GO:0047635	MF	2/3930	4/62953	0.0214782	0.162411	alanine-oxo-acid transaminase activity
2	GO:0004081	MF	2/3930	4/62953	0.0214782	0.162411	bis(5'-nucleosyl)-tetraphosphatase (asymmetrical) activity
2	GO:1901974	MF	2/3930	4/62953	0.0214782	0.162411	glycerate transmembrane transporter activity
2	GO:0050281	MF	2/3930	4/62953	0.0214782	0.162411	serine-glyoxylate transaminase activity
2	GO:0034596	MF	2/3930	4/62953	0.0214782	0.162411	phosphatidylinositol phosphate 4-phosphatase activity
2	GO:0031176	MF	2/3930	4/62953	0.0214782	0.162411	endo-1,4-beta-xylanase activity
2	GO:0004352	MF	2/3930	4/62953	0.0214782	0.162411	glutamate dehydrogenase (NAD+) activity
2	GO:0015513	MF	2/3930	4/62953	0.0214782	0.162411	high-affinity secondary active nitrite transmembrane transporter activity
2	GO:0070577	MF	2/3930	4/62953	0.0214782	0.162411	lysine-acetylated histone binding
2	GO:0043812	MF	2/3930	4/62953	0.0214782	0.162411	phosphatidylinositol-4-phosphate phosphatase activity
2	GO:0004719	MF	2/3930	4/62953	0.0214782	0.162411	protein-L-isoaspartate (D-aspartate) O-methyltransferase activity
2	GO:0008796	MF	2/3930	4/62953	0.0214782	0.162411	bis(5'-nucleosyl)-tetraphosphatase activity
2	GO:0140033	MF	2/3930	4/62953	0.0214782	0.162411	acetylation-dependent protein binding
6	GO:0005199	MF	6/3930	36/62953	0.0228282	0.168619	structural constituent of cell wall
4	GO:0031956	MF	4/3930	18/62953	0.0229154	0.168863	medium-chain fatty acid-CoA ligase activity
4	GO:0047714	MF	4/3930	18/62953	0.0229154	0.168863	galactolipase activity
11	GO:0046910	MF	11/3930	87/62953	0.0231039	0.169852	pectinesterase inhibitor activity
633	GO:0016787	MF	633/3930	9350/62953	0.0232064	0.170472	hydrolase activity
5	GO:0052654	MF	5/3930	27/62953	0.0241121	0.176051	L-leucine transaminase activity
5	GO:0052655	MF	5/3930	27/62953	0.0241121	0.176051	L-valine transaminase activity
5	GO:0052656	MF	5/3930	27/62953	0.0241121	0.176051	L-isoleucine transaminase activity
5	GO:0016157	MF	5/3930	27/62953	0.0241121	0.176051	sucrose synthase activity
13	GO:1901681	MF	13/3930	107/62953	0.0241896	0.176311	sulfur compound binding
44	GO:0015297	MF	44/3930	501/62953	0.0254016	0.184284	antiporter activity
3	GO:0102721	MF	3/3930	11/62953	0.0274667	0.195717	ubiquinol:oxygen oxidoreductase activity
3	GO:0016985	MF	3/3930	11/62953	0.0274667	0.195717	mannan endo-1,4-beta-mannosidase activity
3	GO:0046577	MF	3/3930	11/62953	0.0274667	0.195717	long-chain-alcohol oxidase activity
3	GO:0009916	MF	3/3930	11/62953	0.0274667	0.195717	alternative oxidase activity
4	GO:0003996	MF	4/3930	19/62953	0.0276253	0.195717	acyl-CoA ligase activity
5	GO:0033764	MF	5/3930	28/62953	0.0278871	0.197125	steroid dehydrogenase activity, acting on the CH-OH group of donors, NAD or NADP as acceptor
5	GO:0016841	MF	5/3930	28/62953	0.0278871	0.197125	ammonia-lyase activity
4	GO:0052747	MF	4/3930	20/62953	0.0328694	0.223894	sinapyl alcohol dehydrogenase activity
4	GO:0045551	MF	4/3930	20/62953	0.0328694	0.223894	cinnamyl-alcohol dehydrogenase activity
4	GO:0004506	MF	4/3930	20/62953	0.0328694	0.223894	squalene monooxygenase activity
4	GO:0016639	MF	4/3930	20/62953	0.0328694	0.223894	oxidoreductase activity, acting on the CH-NH2 group of donors, NAD or NADP as acceptor
4	GO:0005227	MF	4/3930	20/62953	0.0328694	0.223894	calcium activated cation channel activity
2	GO:0031210	MF	2/3930	5/62953	0.034324	0.226758	phosphatidylcholine binding
2	GO:0003922	MF	2/3930	5/62953	0.034324	0.226758	GMP synthase (glutamine-hydrolyzing) activity
2	GO:0043813	MF	2/3930	5/62953	0.034324	0.226758	phosphatidylinositol-3,5-bisphosphate 5-phosphatase activity
2	GO:0035885	MF	2/3930	5/62953	0.034324	0.226758	exochitinase activity
2	GO:0008843	MF	2/3930	5/62953	0.034324	0.226758	endochitinase activity
2	GO:0035560	MF	2/3930	5/62953	0.034324	0.226758	pheophoridase activity
2	GO:0080071	MF	2/3930	5/62953	0.034324	0.226758	indol-3-yl-methyl-desulfoglucosinolate sulfotransferase activity
2	GO:0080070	MF	2/3930	5/62953	0.034324	0.226758	8-methylthiooctyl-desulfoglucosinolate sulfotransferase activity
2	GO:0008948	MF	2/3930	5/62953	0.034324	0.226758	oxaloacetate decarboxylase activity
2	GO:0047274	MF	2/3930	5/62953	0.034324	0.226758	galactinol-sucrose galactosyltransferase activity
2	GO:0050997	MF	2/3930	5/62953	0.034324	0.226758	quaternary ammonium group binding
2	GO:0004555	MF	2/3930	5/62953	0.034324	0.226758	alpha,alpha-trehalase activity
2	GO:0004737	MF	2/3930	5/62953	0.034324	0.226758	pyruvate decarboxylase activity
2	GO:0080066	MF	2/3930	5/62953	0.034324	0.226758	3-methylthiopropyl-desulfoglucosinolate sulfotransferase activity
2	GO:0080067	MF	2/3930	5/62953	0.034324	0.226758	4-methylthiobutyl-desulfoglucosinolate sulfotransferase activity
2	GO:0080068	MF	2/3930	5/62953	0.034324	0.226758	5-methylthiopentyl-desulfoglucosinolate sulfotransferase activity
2	GO:0080069	MF	2/3930	5/62953	0.034324	0.226758	7-methylthioheptyl-desulfoglucosinolate sulfotransferase activity
2	GO:0015651	MF	2/3930	5/62953	0.034324	0.226758	quaternary ammonium group transmembrane transporter activity
3	GO:0047259	MF	3/3930	12/62953	0.0349552	0.229105	glucomannan 4-beta-mannosyltransferase activity
3	GO:0046524	MF	3/3930	12/62953	0.0349552	0.229105	sucrose-phosphate synthase activity
22	GO:0022836	MF	22/3930	222/62953	0.0352593	0.229651	gated channel activity
27	GO:0008514	MF	27/3930	288/62953	0.0366958	0.236866	organic anion transmembrane transporter activity
4	GO:0004471	MF	4/3930	21/62953	0.038654	0.246449	malate dehydrogenase (decarboxylating) (NAD+) activity
4	GO:0004470	MF	4/3930	21/62953	0.038654	0.246449	malic enzyme activity
4	GO:0016847	MF	4/3930	21/62953	0.038654	0.246449	1-aminocyclopropane-1-carboxylate synthase activity
5	GO:0005262	MF	5/3930	31/62953	0.0413668	0.261431	calcium channel activity
14	GO:0016877	MF	14/3930	133/62953	0.0477738	0.293081	ligase activity, forming carbon-sulfur bonds
2	GO:0016623	MF	2/3930	6/62953	0.0493793	0.293081	oxidoreductase activity, acting on the aldehyde or oxo group of donors, oxygen as acceptor
2	GO:0052744	MF	2/3930	6/62953	0.0493793	0.293081	phosphatidylinositol monophosphate phosphatase activity
2	GO:0050302	MF	2/3930	6/62953	0.0493793	0.293081	indole-3-acetaldehyde oxidase activity
2	GO:0015181	MF	2/3930	6/62953	0.0493793	0.293081	arginine transmembrane transporter activity
2	GO:0010283	MF	2/3930	6/62953	0.0493793	0.293081	pinoresinol reductase activity
2	GO:0052903	MF	2/3930	6/62953	0.0493793	0.293081	N1-acetylspermine:oxygen oxidoreductase (3-acetamidopropanal-forming) activity
2	GO:0004031	MF	2/3930	6/62953	0.0493793	0.293081	aldehyde oxidase activity
2	GO:0043879	MF	2/3930	6/62953	0.0493793	0.293081	glycolate transmembrane transporter activity
2	GO:0016504	MF	2/3930	6/62953	0.0493793	0.293081	peptidase activator activity
2	GO:0018488	MF	2/3930	6/62953	0.0493793	0.293081	aryl-aldehyde oxidase activity
2	GO:0005242	MF	2/3930	6/62953	0.0493793	0.293081	inward rectifier potassium channel activity
2	GO:0004321	MF	2/3930	6/62953	0.0493793	0.293081	fatty-acyl-CoA synthase activity
2	GO:0015334	MF	2/3930	6/62953	0.0493793	0.293081	high-affinity oligopeptide transmembrane transporter activity
2	GO:0015927	MF	2/3930	6/62953	0.0493793	0.293081	trehalase activity
2	GO:0019172	MF	2/3930	6/62953	0.0493793	0.293081	glyoxalase III activity
57	GO:0008194	MF	57/3930	705/62953	0.0497508	0.29417	UDP-glycosyltransferase activity
