# Supplementary material for: Metabolome and transcriptome analyses reveal changes of rapeseed in response to ABA signal during early seedling development
Source: BMC Plant Biol. 2024 Apr 5;24:245. doi: 10.1186/s12870-024-04918-8 (PMC11000593; doi:10.1186/s12870-024-04918-8)
Supplement: Supplementary file 12 — Supplementary Material 12 [file 12870_2024_4918_MOESM12_ESM.xlsx]

## Sheet: Sheet1
Table S6 The network between KO pathways and DEGs.
KO	Gene ID
K14484	BnaC01G0102400ZS;BnaA08G0089500ZS;BnaA06G0021000ZS;BnaA04G0007300ZS;BnaC06G0116600ZS;BnaC06G0061200ZS;BnaA03G0531100ZS
K15397	BnaA09G0437300ZS;BnaC02G0016700ZS;BnaC08G0032100ZS;BnaA07G0275100ZS;BnaC07G0237700ZS;BnaA06G0045100ZS;BnaA09G0714600ZS;BnaC07G0065500ZS;BnaA10G0282600ZS;Bnascaffold0749G0000100ZS;BnaC05G0226200ZS;BnaA10G0007800ZS;BnaC05G0025600ZS;BnaA02G0016500ZS;BnaC05G0009400ZS;BnaC07G0221800ZS;BnaA08G0301900ZS;BnaA06G0440600ZS;BnaA07G0037000ZS;BnaA09G0693100ZS;BnaA10G0024400ZS;BnaA03G0543500ZS;BnaA07G0037100ZS
K01177	BnaC07G0105100ZS;BnaC07G0413500ZS;BnaA07G0069900ZS;BnaA03G0438900ZS
K01507	BnaA07G0021300ZS;BnaC07G0042200ZS;MSTRG.78538
K06966	BnaC03G0739200ZS;BnaA08G0130700ZS;BnaC01G0036700ZS;BnaA07G0160200ZS
K11000	BnaC02G0201700ZS;BnaA09G0233500ZS
K14488	BnaC09G0485400ZS;BnaC01G0001900ZS;BnaC01G0039600ZS;BnaA06G0139700ZS;BnaC01G0001800ZS;BnaA09G0551600ZS;BnaA01G0034700ZS;BnaC09G0101200ZS;BnaA01G0034800ZS
K08059	BnaA10G0050600ZS;BnaA08G0057200ZS
K21374	BnaA07G0123400ZS;BnaA09G0462000ZS;BnaC07G0181800ZS;BnaA09G0462100ZS;BnaA02G0231100ZS;BnaA08G0239600ZS
K20359	BnaC01G0445200ZS;BnaC04G0081600ZS;BnaC03G0032300ZS;BnaA03G0026300ZS;BnaA01G0358000ZS
K09422	BnaA06G0344100ZS;BnaA06G0357300ZS;BnaA06G0277700ZS;BnaA09G0468500ZS;BnaA07G0338500ZS;BnaA09G0078800ZS;BnaC09G0038300ZS;BnaA03G0502400ZS;BnaC03G0554000ZS;BnaC09G0409400ZS;BnaA09G0232400ZS;BnaA03G0227800ZS;BnaC02G0064900ZS;BnaC07G0537000ZS;BnaC02G0154400ZS;BnaA09G0716300ZS;BnaC09G0070500ZS;BnaA09G0051900ZS;BnaA09G0459900ZS;BnaA01G0411600ZS;BnaA01G0390700ZS;BnaC06G0409400ZS;BnaA10G0209700ZS;BnaC03G0…
K00279	BnaC02G0107100ZS;BnaC09G0453000ZS
K08081	BnaA10G0053700ZS;BnaA05G0140700ZS;BnaC04G0493000ZS;BnaA04G0189500ZS
K10257	MSTRG.97408;BnaC03G0386400ZS;BnaA02G0020200ZS;BnaC02G0021100ZS
K15398	BnaC02G0332800ZS;BnaA09G0717100ZS
K01762	BnaC07G0469400ZS;BnaA09G0092900ZS;BnaA03G0491100ZS
K01583	BnaA08G0133500ZS;BnaA01G0035800ZS;BnaC01G0041300ZS;BnaA03G0546200ZS;BnaC07G0522700ZS
K06892	BnaA02G0044100ZS;BnaC01G0454100ZS
K01183	BnaC04G0043000ZS;BnaA08G0115900ZS;BnaA05G0039200ZS;BnaA03G0212000ZS;BnaA01G0105700ZS;BnaA09G0069400ZS;BnaC03G0250700ZS
K05933	BnaA06G0085100ZS;BnaC08G0461900ZS;BnaA07G0010200ZS;BnaA09G0649800ZS
K01988	BnaC01G0453100ZS;BnaC09G0622000ZS
K04733	BnaA10G0222900ZS;BnaC06G0203100ZS;BnaA04G0099900ZS;BnaC01G0112700ZS;BnaA07G0197900ZS;BnaC07G0298800ZS;BnaC06G0363600ZS;BnaC03G0313100ZS;BnaC04G0578800ZS;BnaC07G0376900ZS;BnaA03G0126000ZS;BnaA03G0404400ZS;BnaA10G0151600ZS
K14638	BnaC02G0432100ZS;BnaA07G0121900ZS;BnaA02G0197800ZS;BnaC05G0118200ZS;BnaA09G0391300ZS;BnaA07G0260900ZS;BnaC07G0179700ZS;BnaC05G0284500ZS;BnaA06G0096000ZS
K09338	BnaC05G0560000ZS;BnaA07G0018500ZS;BnaC04G0265500ZS;BnaC01G0014400ZS;BnaC06G0363500ZS;BnaC04G0611900ZS;BnaA03G0440600ZS;BnaC07G0415400ZS;BnaC09G0248300ZS;BnaC04G0012900ZS;BnaA06G0186200ZS;BnaC08G0408600ZS;BnaA05G0012400ZS;BnaA09G0592800ZS;BnaC04G0054500ZS;BnaA09G0099000ZS;BnaC03G0692100ZS;BnaC04G0437600ZS;BnaA04G0294400ZS;BnaA01G0012200ZS;BnaC09G0122400ZS;BnaC07G0038700ZS;BnaA09G0117800ZS;BnaA08G0…
K13508	BnaC09G0006300ZS;BnaA09G0022200ZS;BnaC04G0560100ZS;BnaC04G0084700ZS;BnaA09G0717200ZS;BnaC01G0466700ZS;BnaA01G0373800ZS;BnaA05G0434100ZS;BnaA10G0046400ZS;BnaA04G0245200ZS;BnaC05G0488300ZS
K13348	BnaC03G0096700ZS;BnaC07G0516400ZS
K13356	BnaC03G0107600ZS;BnaC03G0752500ZS;BnaC01G0048500ZS;BnaA10G0163900ZS;BnaC03G0597600ZS;BnaA06G0257000ZS;BnaA06G0188700ZS;BnaC03G0579500ZS;BnaA01G0042600ZS;BnaC09G0447400ZS
K12130	BnaC07G0364800ZS;BnaA06G0329000ZS;BnaC02G0515600ZS
K13448	BnaC07G0433900ZS;BnaA03G0458000ZS;BnaA03G0210600ZS;BnaA08G0257900ZS;BnaC08G0244500ZS
K05391	BnaA10G0209000ZS;BnaC09G0509600ZS;BnaC03G0424500ZS
K21407	BnaA04G0177400ZS;BnaC04G0286000ZS;BnaC04G0476800ZS;BnaA04G0032000ZS
K05359	BnaC08G0531600ZS;BnaA04G0180300ZS;BnaC09G0446200ZS
K11855	BnaC05G0144000ZS;BnaA02G0302200ZS;BnaA03G0443700ZS
K14494	BnaC02G0205300ZS;BnaC09G0489900ZS;BnaA10G0194400ZS
K14496	BnaC04G0574100ZS;BnaC08G0155100ZS;BnaA03G0020000ZS;BnaA08G0106700ZS;BnaC09G0592400ZS;BnaA03G0183900ZS;BnaA05G0058900ZS;BnaA03G0198000ZS;BnaA05G0058400ZS;BnaA04G0257000ZS;BnaC01G0117600ZS;BnaA10G0274900ZS;BnaA01G0089300ZS;BnaC03G0232800ZS;BnaC04G0561400ZS;BnaC03G0215700ZS;BnaC04G0082900ZS;BnaA03G0276800ZS;BnaC04G0064600ZS;BnaA04G0246400ZS;BnaC03G0024500ZS;BnaA03G0132000ZS;BnaA06G0421700ZS;BnaA03G0…
K09286	BnaC09G0592500ZS;BnaC02G0059000ZS;BnaC01G0470600ZS;BnaA08G0015900ZS;BnaA02G0041100ZS;BnaC02G0020500ZS;BnaC05G0451000ZS;BnaC07G0206700ZS;BnaA02G0051300ZS;BnaC09G0052100ZS;BnaC06G0075600ZS;BnaC03G0795800ZS;BnaA10G0218400ZS;BnaC01G0433800ZS;BnaC02G0047300ZS;BnaA09G0063200ZS;BnaA02G0394000ZS;BnaA01G0350300ZS;BnaA05G0401700ZS;BnaA06G0013600ZS;BnaC07G0383600ZS
K11251	BnaA10G0108500ZS;BnaC08G0345800ZS
K15920	BnaC03G0530300ZS;BnaA09G0088600ZS;BnaC09G0082900ZS
K15109	BnaC02G0411500ZS;BnaC06G0459600ZS;BnaA09G0209800ZS
K17756	BnaA07G0077700ZS;BnaC07G0120600ZS;BnaA03G0453300ZS
K17471	BnaA09G0483700ZS;BnaA09G0483800ZS;BnaA03G0422700ZS;BnaC08G0320400ZS
K20888	BnaC07G0009500ZS;BnaA03G0154800ZS;BnaC06G0349400ZS;BnaA07G0003500ZS;BnaA08G0081200ZS
K01074	MSTRG.34499;BnaA06G0417100ZS
K15382	BnaA03G0052200ZS;BnaC09G0529200ZS;BnaC07G0371100ZS;BnaA06G0378900ZS;BnaA10G0224200ZS
K13811	BnaC01G0255900ZS;BnaC07G0222000ZS;BnaA06G0140400ZS;BnaC05G0169500ZS
K00924	BnaA09G0422700ZS;BnaC07G0256700ZS;BnaC03G0564200ZS;BnaA07G0355500ZS;BnaC05G0246900ZS;BnaA06G0418700ZS;BnaA06G0339700ZS;BnaC07G0354500ZS
K01904	BnaC03G0447200ZS;BnaA03G0366500ZS;BnaC06G0322800ZS;BnaA07G0281800ZS;BnaC05G0372300ZS;BnaC06G0113600ZS
K01188	BnaC01G0507300ZS;BnaA04G0299600ZS;BnaA05G0045600ZS;BnaA05G0044800ZS;BnaA09G0566400ZS;BnaA09G0547400ZS;BnaA01G0408100ZS
K20456	BnaA02G0228100ZS;BnaC03G0730000ZS
K00083	BnaC03G0683500ZS;BnaC01G0045200ZS;BnaA08G0190100ZS;BnaC01G0012800ZS;BnaC07G0545000ZS
K13066	MSTRG.53156;BnaC09G0285800ZS;BnaA07G0369200ZS;BnaC06G0433700ZS;BnaA01G0059300ZS
K16297	BnaC04G0543200ZS;BnaC08G0082400ZS;BnaA05G0453500ZS;BnaC05G0089100ZS
K01193	BnaA06G0006300ZS;BnaC05G0103500ZS;BnaC08G0507100ZS;BnaA06G0083700ZS;BnaC05G0465500ZS
K20665	BnaA06G0166300ZS;BnaA06G0265200ZS;BnaC09G0077800ZS;BnaA06G0285800ZS
K14503	BnaC07G0389100ZS;BnaC07G0533800ZS
K20556	BnaA04G0287600ZS;BnaA04G0287500ZS;BnaC04G0606100ZS
K01802	BnaC01G0008000ZS;BnaC07G0548100ZS;BnaC03G0670500ZS
K09843	BnaC05G0402500ZS;BnaC04G0188900ZS;BnaA01G0101700ZS;BnaC01G0124100ZS;BnaC04G0490300ZS;BnaA06G0430700ZS;BnaA03G0453000ZS;BnaC07G0428600ZS;BnaA04G0188100ZS
K08472	BnaA01G0279900ZS;BnaC01G0342700ZS;BnaC04G0235200ZS;BnaA03G0582100ZS;BnaA06G0073100ZS
K08235	BnaA09G0631400ZS;BnaC05G0092200ZS;BnaC03G0320000ZS;BnaC08G0107300ZS;BnaC07G0116500ZS;BnaC03G0602400ZS;BnaC09G0019300ZS;BnaA08G0082500ZS;BnaA03G0267200ZS;BnaC02G0144500ZS;BnaA03G0389200ZS;BnaA08G0075700ZS;BnaC02G0430200ZS;BnaA06G0405900ZS;BnaA06G0074600ZS;BnaA01G0153200ZS;BnaC02G0144300ZS;BnaA05G0326800ZS;BnaA08G0288100ZS
K08237	BnaC05G0007600ZS;BnaA09G0016800ZS
K03327	BnaC06G0385000ZS;BnaC06G0378500ZS;BnaC09G0175400ZS;BnaC03G0590800ZS;BnaC05G0572700ZS;BnaC01G0357100ZS;BnaA07G0289400ZS;BnaC09G0195600ZS;BnaA10G0091100ZS;BnaC04G0125900ZS;BnaC08G0485900ZS;BnaA05G0101500ZS;BnaC09G0342800ZS;BnaA03G0463100ZS;BnaC01G0096800ZS
K13464	BnaC08G0464200ZS;BnaA07G0320600ZS;BnaA09G0610300ZS
K01051	BnaA03G0219900ZS;BnaC04G0603600ZS;BnaC03G0592800ZS;BnaA05G0158000ZS;BnaC01G0473100ZS;BnaC03G0258900ZS;BnaA09G0044400ZS;BnaA01G0046400ZS;BnaC04G0056800ZS;BnaA06G0195000ZS
K00454	BnaA07G0279400ZS;BnaC08G0473100ZS
K00799	BnaC04G0494100ZS;BnaC03G0324900ZS;BnaA07G0269100ZS;BnaC02G0283300ZS;BnaA05G0140500ZS;BnaA02G0068400ZS;BnaC06G0365200ZS;BnaC02G0006800ZS;BnaA09G0026400ZS;BnaC06G0440300ZS;BnaA09G0103700ZS;BnaC02G0244300ZS;BnaA06G0117600ZS;BnaA07G0113800ZS;BnaA06G0065900ZS;BnaA02G0009200ZS;BnaA09G0446200ZS;BnaA06G0278000ZS;BnaA03G0270600ZS;BnaA09G0619300ZS;BnaA04G0190400ZS;BnaC02G0244200ZS;BnaC09G0011200ZS;BnaC02G0…
K04125	BnaC03G0214800ZS;BnaC04G0031400ZS;BnaA08G0121800ZS;BnaA01G0114200ZS
K13681	BnaA06G0090900ZS;BnaA06G0091000ZS;BnaC05G0112100ZS;BnaA06G0090700ZS
K00430	BnaC02G0059900ZS;BnaA10G0176900ZS;BnaC03G0422800ZS;BnaA02G0177300ZS;BnaC07G0216500ZS;BnaC06G0353800ZS;BnaA10G0216700ZS;Bnascaffold0469G0000500ZS;BnaA07G0305200ZS;BnaA10G0034000ZS;BnaA02G0019300ZS;BnaA03G0555500ZS
K08145	BnaC09G0277100ZS;BnaC07G0027200ZS;BnaC08G0528600ZS;BnaA09G0664100ZS;BnaC02G0351200ZS;BnaC09G0476300ZS
K00517	BnaA02G0119300ZS;BnaA03G0562100ZS;BnaA01G0015200ZS;BnaC02G0450700ZS;BnaC07G0537700ZS;BnaC02G0511200ZS;BnaC09G0362800ZS;BnaC01G0017200ZS;BnaC03G0184600ZS
K17285	BnaC07G0115700ZS
K10875	BnaA08G0104100ZS
K09645	BnaA09G0629400ZS
K01853	MSTRG.32969
K08914	BnaC09G0366900ZS
K08916	MSTRG.14354
K08913	BnaA09G0040000ZS
K08912	BnaA05G0100800ZS;BnaA03G0165600ZS
K20843	BnaC07G0169000ZS
K09273	BnaC09G0297900ZS
K01047	BnaA05G0161100ZS
K05277	BnaA03G0469300ZS
K02705	MSTRG.52
K14416	BnaA03G0041600ZS
K14709	BnaA09G0400600ZS;BnaA01G0275600ZS
K15925	BnaC06G0311300ZS;BnaC02G0226300ZS;BnaA07G0274700ZS
K19892	BnaA05G0415700ZS
K09287	BnaA06G0393800ZS
K19891	BnaC08G0212400ZS
K16241	BnaA02G0039400ZS
K00860	BnaA06G0309400ZS
K21604	BnaC06G0010000ZS
K17964	BnaC01G0247800ZS
K10901	BnaA08G0286500ZS
K11790	BnaC07G0308400ZS
K01568	BnaC02G0003100ZS;BnaA02G0005400ZS
K15718	BnaA01G0301300ZS
K15403	BnaC06G0286700ZS
K13420	BnaA09G0207200ZS;BnaC09G0239000ZS
K12338	BnaC08G0116200ZS
K05282	BnaC03G0032800ZS
K05280	BnaA10G0256900ZS;BnaC09G0570900ZS
K07904	BnaC03G0246900ZS
K12259	BnaC07G0490500ZS;BnaA01G0076100ZS
K20891	BnaA01G0407600ZS
K00660	MSTRG.61701
K00993	BnaA02G0331600ZS
K10760	BnaC02G0090600ZS
K03043	MSTRG.101770
K02335	BnaC05G0294800ZS
K13946	BnaC03G0214200ZS;BnaC03G0286000ZS;BnaA05G0073800ZS;BnaA03G0241700ZS
K13947	BnaA07G0119000ZS
K15032	BnaA03G0229100ZS
K20628	BnaC01G0225200ZS
K02935	BnaC07G0310100ZS;BnaA09G0040400ZS
K02934	BnaC06G0280700ZS
K06678	BnaA04G0097000ZS
K01674	BnaA09G0490700ZS
K08739	MSTRG.92890
K21026	BnaA08G0211700ZS;BnaC05G0247900ZS
K16221	BnaA03G0032200ZS
K06268	BnaC02G0415400ZS
K13457	BnaA01G0387600ZS
K00844	BnaC03G0782700ZS
K12501	BnaC05G0482700ZS
K02221	BnaC06G0151500ZS
K13789	BnaC05G0389300ZS
K10960	BnaC06G0408400ZS
K14424	BnaC04G0493500ZS
K01807	BnaA05G0480600ZS;BnaC05G0543200ZS;BnaA02G0313600ZS
K12581	BnaA10G0165800ZS
K13426	BnaA03G0473100ZS;BnaC03G0735700ZS
K14521	BnaA08G0288500ZS
K09874	BnaC04G0125600ZS;BnaA05G0101400ZS
K18858	BnaA05G0485300ZS
K02358	BnaA06G0434400ZS;BnaC07G0232700ZS
K01728	BnaA09G0703700ZS;BnaA06G0284300ZS;MSTRG.68571;BnaA07G0190600ZS;BnaA10G0028700ZS;BnaC09G0603500ZS;BnaC06G0191700ZS;BnaA09G0494000ZS;BnaC03G0545800ZS;BnaA07G0278600ZS;BnaC08G0349500ZS;BnaA09G0508100ZS;Bnascaffold0025G0042800ZS
K10398	BnaA08G0203200ZS
K14184	BnaA03G0578800ZS
K06129	BnaA07G0098900ZS;BnaC07G0150400ZS
K14611	BnaC03G0481100ZS
K11816	BnaA09G0704100ZS;BnaA09G0682600ZS;BnaC05G0029200ZS;BnaC04G0137200ZS
K10401	BnaA06G0270600ZS
K10405	BnaA09G0231000ZS
K00227	BnaC01G0500900ZS
K00789	BnaC01G0413900ZS;BnaA01G0335100ZS
K00423	BnaC09G0454400ZS
K14516	BnaC04G0509200ZS
K10143	BnaA09G0071100ZS
K10632	MSTRG.68571
K01711	BnaA07G0149800ZS
K15283	BnaC03G0340700ZS;BnaA01G0283200ZS
K09755	BnaA03G0554100ZS;BnaC09G0603100ZS
K14505	BnaA08G0137100ZS;BnaC07G0518200ZS;BnaC03G0748200ZS;BnaC01G0046200ZS
K05278	BnaA06G0287300ZS;BnaC09G0565100ZS
K13076	BnaA07G0216500ZS
K08669	BnaC08G0520200ZS
K14500	MSTRG.31838;BnaC09G0424500ZS
K14411	BnaC03G0140000ZS
K08232	BnaC02G0466300ZS
K06130	BnaC01G0429300ZS
K15448	BnaC05G0193800ZS
K08330	MSTRG.17504
K14664	BnaC06G0010000ZS
K17469	BnaC06G0436600ZS
K01662	BnaC01G0246000ZS;BnaA01G0195000ZS
K01179	BnaA06G0449100ZS
K01265	BnaA06G0393800ZS
K12356	BnaA07G0147100ZS;BnaC03G0175500ZS;BnaC07G0388900ZS;BnaA09G0099100ZS;BnaC07G0212300ZS;BnaA03G0416500ZS
K00764	BnaC01G0040600ZS
K20989	BnaC09G0233900ZS
K15688	BnaA08G0270700ZS
K05658	BnaC09G0028200ZS;BnaA09G0426500ZS;BnaA09G0042700ZS
K15378	BnaC06G0292700ZS;BnaA07G0261900ZS
K13459	BnaC06G0058800ZS
K10757	BnaC02G0077700ZS
K20416	BnaA08G0307400ZS
K20417	BnaC01G0210300ZS;BnaA01G0163900ZS
K14493	BnaC06G0239000ZS
K05610	BnaA03G0067900ZS
K10999	BnaA01G0004700ZS
K17193	BnaC04G0462200ZS;BnaC09G0362400ZS;BnaA06G0190700ZS;BnaA10G0103400ZS
K14499	BnaC02G0378700ZS
K13993	BnaA01G0119600ZS
K12624	BnaC09G0036800ZS
K03255	BnaC05G0008000ZS;BnaA10G0006000ZS
K08901	BnaA01G0420500ZS
K05387	BnaC05G0035500ZS;BnaA10G0033600ZS;BnaA05G0116800ZS
K20718	BnaC09G0574000ZS
K00001	BnaA09G0389300ZS
K02899	BnaC02G0067500ZS
K00475	BnaA09G0476900ZS;BnaC08G0314600ZS
K02541	BnaA02G0298800ZS
K00366	BnaC09G0108500ZS
K13680	BnaC05G0206800ZS;BnaA09G0451600ZS;BnaA03G0435900ZS
K06627	BnaA02G0068700ZS;BnaC05G0130300ZS
K00574	MSTRG.32969
K01369	BnaC04G0246800ZS;BnaC04G0246700ZS;BnaC08G0424000ZS
K03146	BnaA03G0124100ZS;BnaC03G0143700ZS
K18819	BnaA05G0006700ZS;BnaA09G0178900ZS;BnaC09G0202600ZS
K17725	BnaC03G0801400ZS;BnaC06G0078600ZS;BnaA06G0011600ZS
K20726	BnaC08G0423200ZS
K20727	BnaC02G0292700ZS
K08245	BnaC04G0241500ZS
K08244	BnaC08G0204600ZS
K00261	BnaC03G0034100ZS;BnaC02G0027900ZS;BnaA02G0025800ZS;BnaA03G0027700ZS
K09487	BnaC08G0158600ZS;BnaA08G0176500ZS;BnaC08G0158700ZS
K00469	BnaC05G0117400ZS
K15095	BnaA04G0011500ZS
K09285	BnaA10G0195000ZS;BnaC02G0145300ZS;BnaC05G0134000ZS;BnaA07G0384400ZS;BnaC06G0452100ZS;BnaC09G0490600ZS
K11699	MSTRG.32319;BnaA07G0007700ZS
K14548	BnaC05G0236200ZS
K01194	BnaC01G0174900ZS;BnaA01G0136400ZS
K18798	BnaC07G0497600ZS;BnaA03G0518900ZS;BnaA03G0519000ZS
K12126	BnaC08G0525200ZS
K05765	BnaC01G0038500ZS
K12128	BnaA04G0295200ZS;BnaC04G0011800ZS;BnaA05G0011400ZS;BnaC04G0612700ZS
K19882	BnaA02G0388200ZS
K10576	BnaC03G0262100ZS
K01580	BnaC04G0143900ZS;BnaA09G0220100ZS
K00913	BnaA01G0042800ZS
K09597	BnaA10G0003600ZS;BnaC05G0005500ZS
K13496	BnaC08G0332400ZS;BnaA09G0493700ZS
K12657	BnaC04G0569500ZS;BnaC04G0069800ZS;BnaC03G0227700ZS;BnaA04G0253600ZS;BnaA05G0063500ZS;BnaA03G0194400ZS;BnaA09G0513600ZS
K14432	BnaC01G0397500ZS;BnaC04G0548800ZS;BnaC01G0047200ZS;BnaA01G0321600ZS;BnaC03G0598400ZS;BnaC04G0102500ZS;BnaA01G0041300ZS;BnaA04G0233000ZS;BnaA05G0087100ZS;BnaC06G0016800ZS;BnaC07G0517500ZS;BnaA10G0060900ZS
K14431	BnaC03G0524300ZS;BnaC02G0547600ZS;BnaA06G0301500ZS
K08341	BnaA02G0259100ZS;BnaC03G0258300ZS;BnaC06G0210300ZS;BnaA03G0219400ZS
K14945	MSTRG.92286
K08065	BnaA01G0344800ZS;BnaA05G0394900ZS;BnaC03G0414900ZS;BnaA02G0309400ZS;BnaC02G0419600ZS;BnaC09G0250000ZS;BnaA09G0215400ZS
K08064	BnaC03G0058100ZS;BnaC09G0532200ZS;BnaA05G0097800ZS;BnaC05G0264300ZS;BnaA09G0409000ZS;BnaA10G0226800ZS;BnaA03G0365100ZS;BnaC05G0377800ZS
K08066	BnaA07G0203700ZS;BnaC05G0066900ZS;BnaA06G0054000ZS
K03452	BnaA05G0003300ZS
K17279	BnaA01G0145100ZS;BnaC07G0460700ZS;BnaC01G0184300ZS
K11275	BnaC09G0118300ZS;BnaA09G0115100ZS
K07024	BnaA04G0229500ZS
K07025	BnaA05G0077100ZS;BnaA03G0102200ZS;BnaC04G0149000ZS;BnaC02G0004600ZS;BnaC04G0089500ZS;BnaA05G0118400ZS;BnaC03G0117100ZS
K00327	BnaA08G0155900ZS
K19041	BnaC08G0404900ZS;BnaA09G0557600ZS
K19040	BnaC01G0401800ZS;BnaA01G0324600ZS
K19043	BnaA03G0092800ZS;BnaC09G0451800ZS
K19042	BnaC01G0037800ZS
K19044	BnaC09G0575000ZS
K05349	BnaC01G0293100ZS
K17991	BnaC04G0525300ZS;BnaC02G0251600ZS;BnaA04G0214400ZS;BnaA02G0189800ZS;BnaC04G0135700ZS;BnaA05G0108500ZS;BnaC03G0187300ZS;BnaA03G0160900ZS
K03671	BnaA09G0653200ZS;BnaA09G0188700ZS
K03676	BnaC03G0054600ZS
K15296	BnaC06G0197800ZS
K10251	BnaA07G0295500ZS;BnaC06G0341300ZS
K04120	BnaA09G0028500ZS;BnaC09G0013100ZS
K01953	BnaC03G0577800ZS;BnaA06G0259500ZS;BnaC03G0617300ZS;BnaA06G0177300ZS
K20802	BnaA10G0243700ZS
K21484	BnaA10G0283800ZS
K08967	BnaA09G0191600ZS
K01251	BnaC07G0115300ZS;BnaA07G0074000ZS
K14272	BnaA07G0319600ZS;BnaC06G0372500ZS
K19355	BnaA10G0010400ZS;BnaC05G0012300ZS;BnaC07G0215000ZS
K14379	BnaA06G0405600ZS;BnaC02G0430300ZS;BnaC07G0274100ZS
K05894	BnaC08G0192700ZS;BnaC08G0192600ZS
K04382	BnaA07G0314200ZS
K08233	BnaA01G0018600ZS
K08234	BnaA10G0129000ZS;BnaA03G0113400ZS
K20772	BnaC05G0007100ZS;BnaA10G0005000ZS
K14376	BnaA04G0171500ZS
K17275	BnaA01G0161300ZS;BnaC01G0206200ZS
K00253	BnaA06G0185800ZS
K07199	BnaA02G0088500ZS
K17506	BnaC02G0041800ZS;BnaA05G0401300ZS;BnaA02G0382700ZS;BnaA02G0037300ZS;BnaC05G0450500ZS
K16865	BnaC07G0177800ZS
K16055	BnaA09G0118300ZS;BnaC06G0314900ZS;BnaC08G0278300ZS;BnaC09G0123200ZS;BnaA08G0235000ZS;BnaA07G0277000ZS
K14972	BnaA06G0370000ZS;BnaC07G0322100ZS
K03006	BnaC02G0314100ZS
K07213	BnaA04G0036700ZS
K00815	BnaA02G0135900ZS;BnaC02G0171200ZS
K14085	BnaA08G0010900ZS;BnaC03G0804400ZS
K07195	BnaC07G0320800ZS;BnaC08G0352000ZS;BnaC01G0480800ZS
K07192	BnaC06G0433500ZS
K13754	BnaA02G0072100ZS;BnaA10G0191700ZS
K21552	BnaC04G0597700ZS
K11714	BnaC01G0327300ZS;BnaA01G0267400ZS
K06630	BnaA04G0101600ZS
K01535	BnaA10G0132400ZS
K16222	BnaA02G0400200ZS
K14491	BnaA03G0431600ZS
K14490	BnaC01G0379000ZS;BnaA03G0345700ZS
K14492	BnaC08G0202000ZS
K14498	BnaC04G0443900ZS
K06911	BnaC06G0049200ZS
K04464	BnaA09G0250200ZS;BnaC09G0294700ZS
K01476	BnaA03G0249000ZS
K20223	BnaC08G0198200ZS
K01772	MSTRG.90888
K09260	BnaA09G0528500ZS
K10840	BnaA03G0225600ZS
K09264	BnaC01G0045300ZS;BnaA03G0543200ZS
K14793	BnaA08G0027700ZS
K05389	BnaA09G0207500ZS
K14689	BnaA04G0295300ZS;BnaC04G0612700ZS
K01784	BnaA01G0135100ZS;BnaC01G0173700ZS
K14156	BnaA09G0261200ZS
K14157	BnaC01G0053800ZS;BnaA01G0047000ZS
K12813	BnaC01G0234700ZS
K14404	MSTRG.39046
K14012	BnaA02G0089000ZS
K16290	BnaC04G0102700ZS
K01610	BnaC03G0518500ZS;BnaA06G0306000ZS
K10663	BnaA09G0547900ZS
K10664	BnaC03G0357000ZS;BnaA09G0385600ZS;BnaC01G0514900ZS;BnaA01G0399300ZS
K17893	BnaC05G0341700ZS;BnaA05G0325200ZS;BnaC05G0359700ZS
K16833	BnaA10G0090600ZS
K01858	BnaA09G0594000ZS;BnaC04G0435300ZS;BnaA04G0144200ZS;BnaC01G0009000ZS;BnaC08G0446500ZS;BnaA01G0007900ZS
K15015	BnaA05G0022600ZS;BnaC04G0580400ZS;BnaA04G0263300ZS;BnaC02G0067800ZS;BnaA02G0058600ZS
K13960	BnaC03G0467400ZS
K19038	BnaC04G0033400ZS;BnaA05G0030700ZS
K19039	BnaC06G0105900ZS
K02552	BnaC01G0474900ZS
K13436	BnaC06G0218200ZS
K05857	BnaC05G0511000ZS;BnaA02G0109600ZS;BnaC03G0121300ZS;BnaA03G0104900ZS
K06174	BnaA04G0233700ZS
K17805	BnaC03G0561100ZS
K03237	BnaA10G0266100ZS
K09490	BnaA09G0663100ZS
K09716	BnaA03G0362500ZS
K00451	BnaC02G0170600ZS;BnaA02G0135500ZS
K13544	BnaC01G0234600ZS;BnaA01G0183700ZS
K00457	BnaA10G0046800ZS;BnaC05G0047700ZS;BnaA09G0676100ZS
K00511	BnaC02G0518900ZS;BnaA09G0068700ZS;BnaC07G0367600ZS;BnaA02G0387700ZS
K04077	BnaC05G0468900ZS;BnaA05G0417000ZS
K09291	MSTRG.36674
K01673	BnaA01G0263900ZS;BnaC01G0325000ZS;BnaC03G0532600ZS
K00850	BnaC07G0262900ZS;BnaC09G0398000ZS;BnaC03G0133500ZS;BnaC09G0398100ZS;BnaA10G0125800ZS
K00852	BnaA05G0142700ZS
K00995	BnaA09G0509700ZS
K00858	BnaA03G0365500ZS;BnaA05G0347100ZS
K14497	BnaA05G0434300ZS;BnaA10G0053600ZS;BnaC05G0488500ZS;BnaC05G0053800ZS;BnaC09G0402500ZS;BnaC08G0241000ZS;BnaA07G0335300ZS;BnaA09G0699100ZS;BnaA01G0155500ZS;BnaA01G0374000ZS;BnaA08G0261000ZS;BnaA05G0141400ZS;BnaC09G0425100ZS;BnaA09G0671000ZS;BnaA03G0490700ZS;BnaC08G0168600ZS;BnaC07G0469000ZS;BnaC01G0198000ZS;BnaC06G0393700ZS;BnaA08G0170900ZS;BnaA10G0129200ZS;BnaC01G0467100ZS;BnaA10G0146400ZS
K07252	BnaA10G0293300ZS;BnaC09G0613000ZS
K03129	BnaA07G0098000ZS
K14209	BnaA02G0393200ZS;BnaC02G0526100ZS;BnaA05G0429900ZS
K03152	BnaC04G0350800ZS;BnaA04G0059200ZS
K02937	BnaA03G0215600ZS
K20028	MSTRG.71695
K15889	BnaC05G0570900ZS;BnaC03G0628900ZS;BnaC05G0568100ZS
K14207	MSTRG.31148
K00207	BnaC05G0425600ZS
K12489	BnaC02G0529000ZS
K12486	BnaA01G0332300ZS;BnaC01G0411500ZS
K18674	BnaA01G0390100ZS
K14846	BnaC05G0344200ZS
K07953	BnaA06G0055200ZS;BnaC05G0068800ZS
K16302	BnaA03G0392800ZS
K12462	BnaA10G0127600ZS
K18045	BnaA03G0289600ZS
K06910	BnaC09G0622100ZS
K01209	MSTRG.51951;BnaA07G0033000ZS;BnaA10G0278300ZS
K14445	BnaA02G0309100ZS;BnaA09G0214900ZS;BnaC02G0418900ZS
K00696	BnaA06G0335800ZS;BnaC03G0050300ZS;BnaA03G0043300ZS
K02985	BnaC04G0156600ZS
K02732	BnaC04G0204800ZS
K09873	BnaA01G0178000ZS
K09872	BnaA03G0177600ZS;BnaA09G0495900ZS;BnaC04G0094300ZS;BnaA03G0177700ZS;BnaA09G0506600ZS;BnaA05G0081500ZS;BnaC03G0208200ZS;BnaA03G0189600ZS;BnaC08G0335900ZS;BnaC08G0403500ZS;BnaC03G0208300ZS;BnaC06G0182600ZS;BnaC04G0094200ZS;BnaA05G0081400ZS
K09875	BnaA10G0188800ZS;BnaC09G0482600ZS
K04459	BnaC03G0476800ZS
K02291	BnaC02G0078700ZS
K10703	BnaA10G0242100ZS;BnaA03G0040500ZS;BnaC09G0552800ZS;BnaC03G0047500ZS
K18635	BnaA10G0207700ZS
K11147	BnaC03G0728900ZS;BnaA08G0125600ZS
K12840	BnaC05G0264100ZS
K16900	BnaC03G0316800ZS
K16903	BnaC02G0250300ZS
K10798	BnaA02G0253800ZS;BnaA10G0164100ZS;BnaC09G0447600ZS
K11817	BnaC03G0593900ZS
K18195	BnaC01G0012400ZS;BnaA08G0190700ZS;BnaA08G0190600ZS;BnaC03G0683300ZS
K09549	MSTRG.24826
K10144	BnaA02G0379700ZS;BnaC09G0444000ZS;BnaC02G0508300ZS
K10638	BnaC08G0427300ZS
K15164	BnaC06G0086900ZS
K09754	MSTRG.76557
K09753	BnaA07G0385600ZS
K00411	BnaC09G0526800ZS
K20858	BnaA04G0156400ZS;BnaA01G0019800ZS;BnaA07G0147500ZS;BnaC07G0212800ZS;BnaA02G0418500ZS;BnaC01G0022800ZS;BnaC08G0436500ZS;BnaA09G0585100ZS
K00029	BnaC07G0019000ZS;MSTRG.87745
K00797	BnaC09G0351500ZS
K13863	BnaA09G0141700ZS;BnaC09G0152900ZS
K12192	BnaC05G0023900ZS
K17839	BnaC06G0217100ZS
K20660	BnaC04G0010400ZS
K05868	BnaC02G0341900ZS;BnaA05G0112000ZS
K05863	BnaA08G0163500ZS;BnaC08G0178200ZS
K00962	BnaC05G0550900ZS
K06699	MSTRG.67137;MSTRG.15386
K09832	BnaC04G0124600ZS;BnaA05G0100300ZS
K16189	BnaC08G0386200ZS;BnaA03G0208700ZS;BnaA09G0539200ZS
K13600	BnaA10G0066600ZS
K13606	BnaC04G0363900ZS
K08902	BnaC08G0006100ZS
K17943	BnaA05G0355300ZS;BnaC05G0388400ZS;BnaA03G0362000ZS;BnaC03G0442300ZS;BnaA05G0355600ZS;BnaA05G0355700ZS
K09838	BnaA07G0143600ZS;BnaC07G0208300ZS;BnaA09G0096300ZS;BnaC09G0095300ZS
K04713	BnaC08G0227900ZS
K04710	BnaA05G0367000ZS
K15304	BnaC03G0415100ZS
K11723	BnaC08G0261300ZS
K01761	BnaA09G0141200ZS
K06995	BnaC01G0101500ZS;BnaA01G0083500ZS
K07466	BnaC07G0180800ZS;BnaA09G0531600ZS;BnaC04G0156200ZS
K02881	Bnascaffold0027G0001500ZS
K14001	BnaA09G0484500ZS
K20069	BnaC04G0290500ZS
K14803	BnaC04G0262900ZS;BnaA05G0106400ZS;BnaC04G0528000ZS;BnaC04G0133200ZS;BnaC04G0008600ZS;BnaA04G0216800ZS;BnaA09G0563200ZS
K10523	BnaC05G0189100ZS
K10525	BnaA06G0393700ZS
K08360	BnaA09G0631300ZS;BnaC08G0489000ZS;BnaA06G0097000ZS;BnaA03G0487500ZS
K10526	BnaA08G0247400ZS
K10529	BnaC05G0560400ZS
K06444	BnaA03G0113600ZS;BnaC09G0402100ZS
K10772	BnaA01G0025300ZS
K10775	BnaA04G0237600ZS;BnaA05G0449800ZS;BnaC04G0553100ZS;BnaC04G0094900ZS;BnaA05G0082000ZS
K09419	BnaC01G0120900ZS;BnaA01G0298600ZS;BnaA03G0560200ZS;BnaC03G0468100ZS;BnaC05G0353800ZS;BnaC01G0367900ZS;MSTRG.58427;BnaA03G0290400ZS;BnaC08G0420100ZS;BnaA05G0333200ZS;BnaA03G0380300ZS;BnaC05G0353900ZS;BnaC03G0707100ZS
K01611	BnaA10G0205400ZS
K12812	BnaC04G0521900ZS
K01115	BnaC07G0528300ZS;BnaA01G0027300ZS;BnaA03G0552000ZS;BnaC01G0032200ZS
K17046	BnaC01G0205500ZS
K07766	BnaA09G0630400ZS
K07198	BnaC09G0547200ZS;BnaC01G0118800ZS;BnaA01G0097100ZS;BnaC02G0135700ZS;BnaA10G0139300ZS;BnaA02G0110600ZS
K01859	BnaC08G0351900ZS
K00166	BnaC05G0184400ZS;BnaA06G0151600ZS
K13783	BnaC01G0105400ZS;BnaA08G0105700ZS;BnaC08G0153500ZS;BnaA01G0086800ZS
K00344	BnaA09G0075700ZS
K13424	BnaC03G0217300ZS;BnaC04G0080600ZS
K03549	BnaC07G0347700ZS;BnaC04G0118200ZS;BnaA05G0095200ZS
K00695	BnaA09G0024200ZS;BnaC09G0008900ZS
K20890	BnaA09G0663600ZS;BnaC03G0755500ZS
K18835	MSTRG.49877;BnaA03G0117400ZS;BnaC03G0135600ZS
K10277	BnaC05G0378900ZS
K08506	BnaC08G0403800ZS
K09667	BnaC01G0511500ZS;BnaA01G0404000ZS
K18460	BnaC09G0587100ZS
K00522	BnaC05G0491300ZS;BnaC05G0562700ZS;BnaA03G0002200ZS;BnaA09G0517200ZS;BnaC03G0004200ZS
K00286	BnaC04G0138900ZS
K20393	BnaC05G0488700ZS
K04681	BnaA01G0368500ZS;BnaC01G0459900ZS
K01530	BnaA06G0380300ZS;BnaC07G0310400ZS
K12179	MSTRG.49877
K04688	BnaA01G0423400ZS
K01537	BnaC09G0403000ZS;BnaA10G0129500ZS
K07300	BnaA08G0003400ZS;BnaC07G0395900ZS;BnaC04G0560400ZS
K03113	BnaA10G0111100ZS;BnaA03G0123700ZS
K07305	BnaC03G0315000ZS
K00232	BnaC03G0198000ZS
K12493	BnaA03G0443700ZS
K15223	BnaC05G0551600ZS
K01408	BnaA09G0529200ZS
K12471	MSTRG.65423
K00830	BnaA09G0104000ZS;BnaC09G0104800ZS
K12472	MSTRG.36674
K00626	BnaC09G0250500ZS
K09840	BnaC01G0439400ZS;BnaA05G0407000ZS;BnaC03G0406200ZS;BnaA01G0353200ZS;BnaC05G0457600ZS
K14457	BnaC01G0259700ZS
K15356	BnaC03G0299200ZS
K09680	BnaA09G0167900ZS
K14514	BnaA06G0300600ZS;Bnascaffold0026G0022900ZS;BnaC02G0038800ZS
K01087	BnaA10G0245000ZS;BnaA02G0411500ZS;BnaC03G0525100ZS;BnaC02G0546800ZS
K19761	BnaC05G0545600ZS
K01714	BnaA05G0052800ZS;BnaC04G0058700ZS
K01657	BnaA10G0273300ZS
K10781	BnaC08G0184300ZS;BnaA08G0299100ZS
K03879	Bnascaffold0027G0071700ZS
K13071	BnaA01G0235500ZS;BnaC01G0306100ZS
K00658	BnaC08G0212600ZS
K08762	BnaC05G0276800ZS
K03875	BnaA07G0240300ZS;BnaC08G0266400ZS;BnaC06G0430600ZS;BnaA07G0366200ZS;BnaA08G0243600ZS
K05770	BnaC04G0002200ZS;BnaC04G0616800ZS;BnaA04G0299700ZS;BnaA05G0002100ZS
K16275	BnaC04G0564400ZS;BnaA09G0711200ZS
K03500	BnaC08G0181400ZS
K01757	BnaC02G0280100ZS;BnaA02G0209400ZS
K15175	MSTRG.80561
K19366	BnaA06G0314600ZS;BnaC03G0507900ZS
K12823	BnaC04G0495800ZS
K03809	BnaC01G0103000ZS
K00013	BnaC03G0518800ZS
K09060	BnaA09G0016400ZS;BnaC01G0023900ZS;BnaC04G0017100ZS;BnaA09G0006600ZS;BnaA01G0020700ZS;BnaA05G0016800ZS;BnaC03G0262900ZS
K03098	BnaA10G0137400ZS;BnaA03G0108300ZS;BnaC09G0414000ZS
K08867	BnaC09G0416300ZS;BnaA10G0139000ZS;BnaA03G0107000ZS;BnaC03G0123600ZS
K03094	BnaA02G0189900ZS
K01373	BnaC01G0240700ZS;BnaC07G0407300ZS;BnaA03G0432600ZS;BnaA01G0189800ZS
K12185	BnaA05G0084600ZS
K16616	BnaC02G0154000ZS
K20716	BnaA10G0032500ZS;BnaA05G0117600ZS;BnaC05G0034000ZS;BnaC04G0146200ZS;BnaA04G0209600ZS;BnaC04G0518900ZS
K00472	BnaC02G0246300ZS
K00573	BnaC03G0289600ZS;BnaA03G0244800ZS
K01304	BnaA09G0452000ZS
K08150	BnaC04G0041100ZS;BnaA05G0037700ZS;BnaA08G0205500ZS
K00975	BnaA06G0447900ZS
K15815	BnaA07G0379100ZS
K00873	BnaC02G0538000ZS
K14652	BnaC02G0124900ZS
K02951	BnaA09G0218000ZS
K02958	BnaC03G0043000ZS;BnaA03G0036400ZS
K12134	BnaA05G0011000ZS;BnaC04G0011300ZS
K10268	BnaC04G0404800ZS;BnaA06G0346300ZS;BnaA02G0242100ZS;BnaC07G0347900ZS
K11982	BnaC05G0494000ZS
K00889	BnaC03G0000400ZS
K06617	BnaC08G0374300ZS;BnaA04G0117300ZS;MSTRG.58676;BnaA09G0529700ZS;BnaC04G0403600ZS
K10581	BnaA03G0557400ZS
K01025	BnaC09G0197100ZS
K07976	BnaA05G0438800ZS;BnaC05G0499800ZS;BnaC03G0450100ZS
K11292	BnaA07G0282400ZS
K01696	BnaC08G0209500ZS;BnaA03G0495800ZS
K18592	BnaC01G0096400ZS
K07297	BnaC01G0078700ZS;BnaC09G0462300ZS;BnaA02G0084700ZS;BnaA03G0522600ZS;BnaA10G0174900ZS;MSTRG.92556;BnaC07G0500700ZS;BnaC03G0100300ZS;BnaC02G0100600ZS
K01595	MSTRG.15471
K00616	BnaC03G0061300ZS
K00901	BnaC02G0030100ZS;BnaA02G0027300ZS
K12640	BnaA02G0356800ZS
K21444	BnaA09G0635800ZS;BnaA06G0399800ZS;BnaC08G0493300ZS
K13691	BnaC03G0252700ZS;BnaC03G0252500ZS
K15404	BnaA09G0698500ZS;BnaC04G0557500ZS;BnaA05G0076700ZS;BnaA09G0721400ZS
K15406	BnaA05G0142600ZS;BnaC06G0154400ZS
K01057	BnaA09G0639500ZS
K15400	BnaC06G0169900ZS;BnaC04G0410700ZS;BnaA07G0176000ZS;BnaA04G0122700ZS
K01054	BnaC06G0283500ZS;BnaA07G0255600ZS;BnaA07G0338800ZS
K08070	BnaA05G0488300ZS;BnaC05G0547700ZS
K01620	BnaC08G0529900ZS;BnaC08G0187000ZS;BnaC05G0064400ZS
K01623	BnaC08G0453600ZS
K01937	BnaA05G0096600ZS
K11838	BnaA10G0266200ZS
K09510	BnaC08G0201300ZS
K03845	MSTRG.21455;MSTRG.70998
K20867	BnaA07G0206300ZS
K08738	BnaC03G0300700ZS
K13384	BnaC07G0512100ZS
K05356	BnaA06G0116300ZS
K07874	BnaA01G0086600ZS;BnaC01G0105200ZS
K05350	BnaA01G0283300ZS
K07407	MSTRG.96528;BnaC08G0361900ZS
K20929	BnaA07G0136900ZS;BnaA08G0249900ZS
K12386	BnaC02G0102900ZS
K12385	BnaA08G0201700ZS;BnaC03G0668500ZS
K14816	BnaA09G0579700ZS
K20924	Bnascaffold0026G0017700ZS
K00106	BnaC01G0039000ZS;BnaA01G0034000ZS
K08516	MSTRG.102478;MSTRG.8045
K07901	BnaC03G0577100ZS
K09842	BnaC05G0028900ZS;BnaA04G0175700ZS
K01800	BnaA06G0403000ZS;BnaA09G0221400ZS;BnaC09G0257400ZS
K15102	BnaA06G0267100ZS;BnaC03G0566400ZS
K15402	BnaC06G0093700ZS;BnaA03G0402500ZS;BnaC06G0093600ZS;BnaC07G0374200ZS
K00128	BnaC07G0530700ZS;BnaA03G0554200ZS;BnaC08G0278000ZS;BnaA08G0050400ZS
K13248	BnaA06G0121600ZS;BnaC05G0149700ZS
K00432	BnaA02G0266400ZS;BnaC09G0292200ZS
K15148	BnaA10G0292600ZS;BnaC09G0612000ZS
K00122	BnaA10G0213000ZS;BnaC02G0065000ZS;BnaC09G0514600ZS;BnaA02G0055500ZS
K08955	Bnascaffold0026G0061000ZS
K13963	BnaA01G0270700ZS;BnaA10G0056800ZS;BnaC06G0022000ZS
K08909	BnaA03G0582000ZS;BnaC04G0235100ZS
K04121	BnaA07G0382800ZS
K08819	BnaA07G0326400ZS
K18211	BnaC02G0526000ZS
K13800	BnaC07G0351900ZS
K02267	BnaA08G0074100ZS
K01897	BnaC04G0614600ZS;BnaA03G0384600ZS;BnaC03G0473600ZS;BnaC09G0149500ZS;BnaA04G0297500ZS;BnaA09G0139900ZS;BnaA03G0382800ZS
K01338	BnaA06G0419000ZS
K01230	MSTRG.79812;MSTRG.44833
K01411	BnaA02G0366900ZS
K14800	BnaA08G0096900ZS
K13525	BnaA09G0494200ZS;BnaC06G0181600ZS;BnaA07G0183100ZS
K01501	BnaA02G0068000ZS
K01792	BnaA03G0282900ZS;BnaC03G0068100ZS;BnaC03G0340300ZS
K21362	BnaC05G0525100ZS
K00826	BnaA06G0063300ZS;BnaC08G0199000ZS;BnaC08G0522200ZS;BnaA08G0290800ZS
K12761	BnaA02G0003900ZS;BnaC05G0351000ZS;BnaC02G0000900ZS
K14504	BnaC02G0144400ZS;BnaA02G0117000ZS
K01090	BnaA10G0293200ZS;BnaA09G0466500ZS
K11498	BnaC07G0546600ZS;BnaA06G0449500ZS;BnaC04G0428700ZS
K21568	BnaA05G0327800ZS;BnaC05G0345000ZS
K14509	BnaA10G0025100ZS
K08331	BnaA06G0270000ZS
K09699	BnaC03G0367000ZS
K03798	BnaC09G0511100ZS;BnaA10G0210400ZS
K08337	BnaC02G0403600ZS
K20464	BnaA10G0131200ZS;BnaC01G0194900ZS;BnaA01G0153700ZS
K20547	BnaC05G0477600ZS;BnaA05G0425200ZS
K12614	MSTRG.40732
K00487	BnaA04G0196700ZS;BnaC04G0500400ZS
K00318	BnaC04G0377900ZS
K13065	BnaA03G0109500ZS
K08679	BnaC02G0358000ZS
K00640	BnaC06G0142700ZS;BnaC04G0127200ZS
K14165	BnaC03G0197800ZS
K05016	BnaA04G0135900ZS;BnaA07G0175300ZS;BnaC04G0425700ZS
K13692	BnaC05G0039400ZS;BnaA10G0038400ZS
K16285	BnaA03G0382900ZS;BnaC03G0634800ZS;BnaA08G0223400ZS
K16280	BnaC03G0339900ZS;BnaA03G0282600ZS
K16281	BnaC06G0230100ZS
K10206	BnaC03G0484900ZS
K01256	BnaC06G0027200ZS
K20289	BnaA03G0077300ZS
K20798	BnaC01G0135400ZS
K01963	MSTRG.101768
K01969	BnaC03G0749800ZS
K01968	BnaA09G0688300ZS;BnaA09G0700400ZS
K00006	BnaC03G0240100ZS;BnaA03G0203200ZS;BnaA05G0025400ZS;MSTRG.65326;BnaC04G0027000ZS
K13412	BnaA01G0120400ZS
K20855	BnaC09G0165100ZS
K17108	BnaC06G0105500ZS
K13413	BnaA01G0307900ZS
K05909	BnaA10G0144600ZS;BnaA04G0257200ZS;BnaC09G0592600ZS;BnaC05G0505800ZS;BnaA05G0058500ZS;BnaC04G0177300ZS;BnaA10G0275000ZS;BnaC09G0423000ZS;BnaC04G0574300ZS
K00162	BnaA09G0412600ZS
K10688	BnaA07G0352500ZS
K13449	BnaC07G0515200ZS
K13447	BnaC08G0463900ZS
K00365	BnaC07G0118900ZS
K10686	BnaA10G0127600ZS
