# Supplementary material for: Metabolome and transcriptome analyses reveal changes of rapeseed in response to ABA signal during early seedling development
Source: BMC Plant Biol. 2024 Apr 5;24:245. doi: 10.1186/s12870-024-04918-8 (PMC11000593; doi:10.1186/s12870-024-04918-8)
Supplement: Supplementary file 13 — Supplementary Material 13 [file 12870_2024_4918_MOESM13_ESM.xlsx]

## Sheet: Sheet1
Table S7 The interaction network between DEGs and DEMs.
Gene ID	Gene description	DEMs	pearson_value	p_value
BnaA01G0314500ZS	AT3g20370/MQC12_13	(+)-Abscisic Acid	0.99839	3.89e-06
BnaA02G0055500ZS	Formate dehydrogenase 2C mitochondrial	(+)-Abscisic Acid	0.998793	2.18e-06
BnaA02G0236700ZS	Evolutionarily conserved C-terminal region 8	(+)-Abscisic Acid	0.997996	6.02e-06
BnaA05G0093300ZS	EID1-like F-box protein 3	(+)-Abscisic Acid	0.997563	8.9e-06
BnaA06G0166300ZS	CYP94B3	(+)-Abscisic Acid	0.997306	1.09e-05
BnaA06G0185600ZS	DNA-binding protein with MIZ/SP-RING zinc finger 2C PHD-finger and SAP domain	(+)-Abscisic Acid	0.997976	6.14e-06
BnaA06G0293000ZS	Protein EXORDIUM-like 2	(+)-Abscisic Acid	0.997229	1.15e-05
BnaC01G0046500ZS	UDP-glycosyltransferase 73B3	(+)-Abscisic Acid	0.997507	9.31e-06
BnaC02G0186200ZS	Low-temperature-induced 65 kDa protein	(+)-Abscisic Acid	0.998536	3.21e-06
BnaC02G0227600ZS	Probable carboxylesterase 6	(+)-Abscisic Acid	0.99826	4.54e-06
BnaC05G0055400ZS	PLL5	(+)-Abscisic Acid	0.997865	6.83e-06
BnaC06G0335600ZS	Major facilitator superfamily protein	(+)-Abscisic Acid	0.998588	2.99e-06
BnaC07G0256700ZS	Probable serine/threonine-protein kinase PBL19	(+)-Abscisic Acid	0.998863	1.94e-06
BnaC07G0368400ZS	G-type lectin S-receptor-like serine/threonine-protein kinase At5g24080	(+)-Abscisic Acid	0.997228	1.15e-05
BnaC07G0446700ZS	PAS domain-containing protein tyrosine kinase family protein	(+)-Abscisic Acid	0.998626	2.83e-06
BnaA02G0187500ZS	At1g70350	(+)-Abscisic Acid	-0.996485	1.85e-05
BnaA02G0229400ZS	F28K19.24	(+)-Abscisic Acid	-0.996404	1.94e-05
BnaA03G0488700ZS	Protein GLUTAMINE DUMPER 2	(+)-Abscisic Acid	-0.996548	1.79e-05
BnaA04G0257000ZS	Abscisic acid receptor PYL6	(+)-Abscisic Acid	-0.996567	1.77e-05
BnaA05G0058400ZS	Abscisic acid receptor PYL6	(+)-Abscisic Acid	-0.996787	1.55e-05
BnaA05G0058900ZS	Abscisic acid receptor PYL6	(+)-Abscisic Acid	-0.996787	1.55e-05
BnaA06G0025800ZS	At1g51080	(+)-Abscisic Acid	-0.997497	9.39e-06
BnaA07G0269900ZS	At1g69760	(+)-Abscisic Acid	-0.995973	2.43e-05
BnaA09G0426500ZS	ABC transporter B family member 14	(+)-Abscisic Acid	-0.99927	7.98e-07
BnaA09G0704100ZS	Probable indole-3-pyruvate monooxygenase YUCCA3	(+)-Abscisic Acid	-0.997029	1.32e-05
BnaC01G0001900ZS	At4g38860	(+)-Abscisic Acid	-0.997686	8.03e-06
BnaC01G0045400ZS	Receptor protein kinase-like protein At4g34220	(+)-Abscisic Acid	-0.997452	9.73e-06
BnaC01G0227800ZS	O-fucosyltransferase 30	(+)-Abscisic Acid	-0.996785	1.55e-05
BnaC03G0232800ZS	Abscisic acid receptor PYL6	(+)-Abscisic Acid	-0.998703	2.52e-06
BnaC08G0307000ZS	MLA10	(+)-Abscisic Acid	-0.998704	2.52e-06
BnaA01G0314500ZS	AT3g20370/MQC12_13	(±)Abscisic Acid	0.997981	6.11e-06
BnaA02G0055500ZS	Formate dehydrogenase 2C mitochondrial	(±)Abscisic Acid	0.998817	2.1e-06
BnaA02G0236700ZS	Evolutionarily conserved C-terminal region 8	(±)Abscisic Acid	0.997691	7.99e-06
BnaA05G0093300ZS	EID1-like F-box protein 3	(±)Abscisic Acid	0.997923	6.47e-06
BnaA06G0293000ZS	Protein EXORDIUM-like 2	(±)Abscisic Acid	0.997482	9.5e-06
BnaA10G0171800ZS	At5g20700	(±)Abscisic Acid	0.998025	5.85e-06
BnaC01G0046500ZS	UDP-glycosyltransferase 73B3	(±)Abscisic Acid	0.998504	3.36e-06
BnaC02G0186200ZS	Low-temperature-induced 65 kDa protein	(±)Abscisic Acid	0.998824	2.07e-06
BnaC02G0227600ZS	Probable carboxylesterase 6	(±)Abscisic Acid	0.997323	1.07e-05
BnaC03G0340300ZS	F4P13.13 protein	(±)Abscisic Acid	0.997513	9.27e-06
BnaC04G0094100ZS	-	(±)Abscisic Acid	0.997869	6.81e-06
BnaC06G0335600ZS	Major facilitator superfamily protein	(±)Abscisic Acid	0.999502	3.72e-07
BnaC07G0118900ZS	Uricase	(±)Abscisic Acid	0.997174	1.2e-05
BnaC07G0256700ZS	Probable serine/threonine-protein kinase PBL19	(±)Abscisic Acid	0.998498	3.38e-06
BnaC07G0322100ZS	Probable mediator of RNA polymerase II transcription subunit 15c	(±)Abscisic Acid	0.99734	1.06e-05
BnaC07G0368400ZS	G-type lectin S-receptor-like serine/threonine-protein kinase At5g24080	(±)Abscisic Acid	0.997493	9.42e-06
BnaC07G0446700ZS	PAS domain-containing protein tyrosine kinase family protein	(±)Abscisic Acid	0.998544	3.18e-06
BnaA02G0229400ZS	F28K19.24	(±)Abscisic Acid	-0.995946	2.46e-05
BnaA03G0488700ZS	Protein GLUTAMINE DUMPER 2	(±)Abscisic Acid	-0.995932	2.48e-05
BnaA04G0257000ZS	Abscisic acid receptor PYL6	(±)Abscisic Acid	-0.996899	1.44e-05
BnaA05G0058400ZS	Abscisic acid receptor PYL6	(±)Abscisic Acid	-0.996772	1.56e-05
BnaA05G0058900ZS	Abscisic acid receptor PYL6	(±)Abscisic Acid	-0.996772	1.56e-05
BnaA07G0010200ZS	1-aminocyclopropane-1-carboxylate oxidase 1	(±)Abscisic Acid	-0.996675	1.66e-05
BnaA09G0092900ZS	ETO2	(±)Abscisic Acid	-0.996504	1.83e-05
BnaA09G0426500ZS	ABC transporter B family member 14	(±)Abscisic Acid	-0.998434	3.68e-06
BnaA09G0704100ZS	Probable indole-3-pyruvate monooxygenase YUCCA3	(±)Abscisic Acid	-0.998383	3.92e-06
BnaC01G0001900ZS	At4g38860	(±)Abscisic Acid	-0.998756	2.32e-06
BnaC01G0045400ZS	Receptor protein kinase-like protein At4g34220	(±)Abscisic Acid	-0.997283	1.11e-05
BnaC02G0393300ZS	DNA glycosylase superfamily protein	(±)Abscisic Acid	-0.99622	2.14e-05
BnaC02G0411500ZS	Mitochondrial carnitine/acylcarnitine carrier-like protein	(±)Abscisic Acid	-0.996436	1.9e-05
BnaC03G0232800ZS	Abscisic acid receptor PYL6	(±)Abscisic Acid	-0.99869	2.57e-06
BnaC08G0307000ZS	MLA10	(±)Abscisic Acid	-0.998874	1.9e-06
BnaA01G0314500ZS	AT3g20370/MQC12_13	12,13-DHOME	0.999495	3.82e-07
BnaA02G0055500ZS	Formate dehydrogenase 2C mitochondrial	12,13-DHOME	0.998837	2.03e-06
BnaA02G0236700ZS	Evolutionarily conserved C-terminal region 8	12,13-DHOME	0.998586	3e-06
BnaA06G0293000ZS	Protein EXORDIUM-like 2	12,13-DHOME	0.998857	1.96e-06
BnaA07G0358600ZS	Dehydrin ERD14	12,13-DHOME	0.997162	1.21e-05
BnaC02G0227600ZS	Probable carboxylesterase 6	12,13-DHOME	0.998672	2.64e-06
BnaC02G0305100ZS	NAC032	12,13-DHOME	0.998163	5.06e-06
BnaC03G0692100ZS	homeobox protein 40	12,13-DHOME	0.997314	1.08e-05
BnaC04G0094100ZS	-	12,13-DHOME	0.998027	5.83e-06
BnaC05G0055400ZS	PLL5	12,13-DHOME	0.998704	2.52e-06
BnaC06G0335600ZS	Major facilitator superfamily protein	12,13-DHOME	0.99713	1.23e-05
BnaC07G0256700ZS	Probable serine/threonine-protein kinase PBL19	12,13-DHOME	0.99886	1.95e-06
BnaC07G0446700ZS	PAS domain-containing protein tyrosine kinase family protein	12,13-DHOME	0.997566	8.88e-06
BnaC08G0525200ZS	Transcription factor PIF3	12,13-DHOME	0.997894	6.65e-06
MSTRG.85889	-	12,13-DHOME	0.997663	8.18e-06
BnaA01G0170400ZS	At4g27657	12,13-DHOME	-0.996626	1.71e-05
BnaA02G0187500ZS	At1g70350	12,13-DHOME	-0.998772	2.26e-06
BnaA04G0257000ZS	Abscisic acid receptor PYL6	12,13-DHOME	-0.998028	5.83e-06
BnaA05G0058400ZS	Abscisic acid receptor PYL6	12,13-DHOME	-0.998607	2.91e-06
BnaA05G0058900ZS	Abscisic acid receptor PYL6	12,13-DHOME	-0.998607	2.91e-06
BnaA06G0025800ZS	At1g51080	12,13-DHOME	-0.997261	1.12e-05
BnaA07G0269900ZS	At1g69760	12,13-DHOME	-0.995889	2.53e-05
BnaA09G0426500ZS	ABC transporter B family member 14	12,13-DHOME	-0.9978	7.25e-06
BnaC03G0232800ZS	Abscisic acid receptor PYL6	12,13-DHOME	-0.996976	1.37e-05
BnaC08G0307000ZS	MLA10	12,13-DHOME	-0.997428	9.91e-06
BnaA01G0314500ZS	AT3g20370/MQC12_13	9-Hydroxy-4-methoxypsoralen 9-glucoside	0.998003	5.98e-06
BnaA10G0171800ZS	At5g20700	9-Hydroxy-4-methoxypsoralen 9-glucoside	0.998682	2.61e-06
BnaC02G0186200ZS	Low-temperature-induced 65 kDa protein	9-Hydroxy-4-methoxypsoralen 9-glucoside	0.998832	2.04e-06
BnaC03G0692100ZS	homeobox protein 40	9-Hydroxy-4-methoxypsoralen 9-glucoside	0.997602	8.62e-06
BnaC06G0335600ZS	Major facilitator superfamily protein	9-Hydroxy-4-methoxypsoralen 9-glucoside	0.999199	9.61e-07
BnaC06G0419300ZS	GDSL esterase/lipase EXL3	9-Hydroxy-4-methoxypsoralen 9-glucoside	0.997269	1.12e-05
BnaA02G0229400ZS	F28K19.24	9-Hydroxy-4-methoxypsoralen 9-glucoside	-0.997925	6.45e-06
BnaA06G0025800ZS	At1g51080	9-Hydroxy-4-methoxypsoralen 9-glucoside	-0.99609	2.29e-05
BnaA07G0010200ZS	1-aminocyclopropane-1-carboxylate oxidase 1	9-Hydroxy-4-methoxypsoralen 9-glucoside	-0.996719	1.61e-05
BnaA09G0426500ZS	ABC transporter B family member 14	9-Hydroxy-4-methoxypsoralen 9-glucoside	-0.998886	1.86e-06
BnaA09G0704100ZS	Probable indole-3-pyruvate monooxygenase YUCCA3	9-Hydroxy-4-methoxypsoralen 9-glucoside	-0.998557	3.12e-06
BnaC01G0001900ZS	At4g38860	9-Hydroxy-4-methoxypsoralen 9-glucoside	-0.997644	8.32e-06
BnaC01G0045400ZS	Receptor protein kinase-like protein At4g34220	9-Hydroxy-4-methoxypsoralen 9-glucoside	-0.997126	1.24e-05
BnaC03G0232800ZS	Abscisic acid receptor PYL6	9-Hydroxy-4-methoxypsoralen 9-glucoside	-0.99725	1.13e-05
BnaC03G0282600ZS	At4g00080	9-Hydroxy-4-methoxypsoralen 9-glucoside	-0.996821	1.51e-05
BnaC08G0307000ZS	MLA10	9-Hydroxy-4-methoxypsoralen 9-glucoside	-0.999759	8.69e-08
BnaC09G0101200ZS	Auxin-induced protein-like	9-Hydroxy-4-methoxypsoralen 9-glucoside	-0.996842	1.49e-05
BnaA01G0314500ZS	AT3g20370/MQC12_13	Germacrone-13-al	0.997287	1.1e-05
BnaA02G0055500ZS	Formate dehydrogenase 2C mitochondrial	Germacrone-13-al	0.998261	4.53e-06
BnaA02G0359700ZS	Nitrile-specifier protein 5	Germacrone-13-al	0.997674	8.11e-06
BnaA03G0497600ZS	NAC (No Apical Meristem) domain transcriptional regulator superfamily protein	Germacrone-13-al	0.997874	6.78e-06
BnaA05G0002600ZS	Adenine nucleotide alpha hydrolases-like superfamily protein	Germacrone-13-al	0.99726	1.13e-05
BnaA06G0293000ZS	Protein EXORDIUM-like 2	Germacrone-13-al	0.99898	1.56e-06
BnaA07G0358600ZS	Dehydrin ERD14	Germacrone-13-al	0.998087	5.49e-06
BnaC01G0046500ZS	UDP-glycosyltransferase 73B3	Germacrone-13-al	0.9977	7.93e-06
BnaC03G0340300ZS	F4P13.13 protein	Germacrone-13-al	0.998835	2.04e-06
BnaC03G0692100ZS	homeobox protein 40	Germacrone-13-al	0.99714	1.23e-05
BnaC04G0007200ZS	UPB1	Germacrone-13-al	0.997466	9.62e-06
BnaC04G0094100ZS	-	Germacrone-13-al	0.99875	2.34e-06
BnaC06G0078600ZS	Persulfide dioxygenase ETHE1 homolog 2C mitochondrial	Germacrone-13-al	0.997286	1.1e-05
BnaC06G0292300ZS	ABC transporter G family member 25	Germacrone-13-al	0.999148	1.09e-06
BnaC06G0335600ZS	Major facilitator superfamily protein	Germacrone-13-al	0.997747	7.61e-06
BnaC07G0118900ZS	Uricase	Germacrone-13-al	0.997307	1.09e-05
BnaC09G0604000ZS	At5g04250	Germacrone-13-al	0.998389	3.89e-06
MSTRG.85889	-	Germacrone-13-al	0.999417	5.09e-07
BnaA03G0183900ZS	Abscisic acid receptor PYL4	Germacrone-13-al	-0.997231	1.15e-05
BnaA04G0257000ZS	Abscisic acid receptor PYL6	Germacrone-13-al	-0.999248	8.48e-07
BnaA05G0058400ZS	Abscisic acid receptor PYL6	Germacrone-13-al	-0.997073	1.28e-05
BnaA05G0058900ZS	Abscisic acid receptor PYL6	Germacrone-13-al	-0.997073	1.28e-05
BnaA09G0386600ZS	GT-2-like 1	Germacrone-13-al	-0.998823	2.08e-06
BnaA09G0704100ZS	Probable indole-3-pyruvate monooxygenase YUCCA3	Germacrone-13-al	-0.996607	1.73e-05
BnaC01G0001900ZS	At4g38860	Germacrone-13-al	-0.996047	2.34e-05
BnaC02G0411500ZS	Mitochondrial carnitine/acylcarnitine carrier-like protein	Germacrone-13-al	-0.997591	8.7e-06
BnaC08G0307000ZS	MLA10	Germacrone-13-al	-0.996044	2.34e-05
