# Supplementary material for: Metabolome and transcriptome analyses reveal changes of rapeseed in response to ABA signal during early seedling development
Source: BMC Plant Biol. 2024 Apr 5;24:245. doi: 10.1186/s12870-024-04918-8 (PMC11000593; doi:10.1186/s12870-024-04918-8)
Supplement: Supplementary file 14 — Supplementary Material 14 [file 12870_2024_4918_MOESM14_ESM.xlsx]

## Sheet: Sheet1
Table S8 The starch and sucrose metabolism related DEGs.
NO.	Gene ID	Expression level (mock)	Expression level (ABA)	Gene description
A1	BnaA06G0006300ZS	1.11667	0.493333	Beta-fructofuranosidase 2C insoluble isoenzyme CWINV3
A2	BnaA06G0083700ZS	2.11667	6.13	Acid beta-fructofuranosidase 4:2C vacuolar
A3	BnaC05G0103500ZS	1.35333	8.86667	Acid beta-fructofuranosidase 4:2C vacuolar
A4	BnaC05G0465500ZS	0.12	0.586667	Beta-fructofuranosidase 2C insoluble isoenzyme CWINV5
A5	BnaC08G0507100ZS	31.31	82.4467	Acid beta-fructofuranosidase 4,2C vacuolar
A6	BnaA05G0415700ZS	3.51667	1.48333	Glucan endo-1:2C3-beta-glucosidase 4
A7	BnaC08G0212400ZS	4.71	2.13333	Glucan endo-1:2C3-beta-glucosidase 1
A8	BnaA01G0283300ZS	1.35333	2.62667	Beta-glucosidase 46
A9	BnaA01G0408100ZS	14.37	34.1367	Probable inactive beta-glucosidase 25
A10	BnaA04G0299600ZS	0.116667	0.47	Beta-glucosidase 3
A11	BnaA05G0044800ZS	0.0833333	0.586667	Beta-glucosidase 27
A12	BnaA05G0045600ZS	0.15	0.73	Beta-glucosidase 27
A13	BnaA09G0547400ZS	0	0.31	Beta-glucosidase 30
A14	BnaA09G0566400ZS	1.66333	0.726667	Beta-glucosidase 10
A15	BnaC01G0293100ZS	1.75333	4.08667	Glycosyl hydrolase family protein
A16	BnaC01G0507300ZS	3.47333	7.15	Probable inactive beta-glucosidase 25
A17	BnaA06G0449100ZS	0.55	0.123333	Endoglucanase 23
A18	BnaC03G0782700ZS	1.33	0.44	Hexokinase-3
